# Supplementary material for: The Dysregulation of the Renin–Angiotensin System in COVID-19 Studied by Serum Proteomics: Angiotensinogen Increases with Disease Severity
Source: Molecules. 2022 Apr 12;27(8):2495. doi: 10.3390/molecules27082495 (PMC9025241; doi:10.3390/molecules27082495)
Supplement: Supplementary file 1 [file molecules-27-02495-s001.zip]

Archive with 1 entries (1 files):
- molecules-1631164-supplementary.xlsx
