# Supplementary material for: The Dysregulation of the Renin–Angiotensin System in COVID-19 Studied by Serum Proteomics: Angiotensinogen Increases with Disease Severity
Source: Molecules. 2022 Apr 12;27(8):2495. doi: 10.3390/molecules27082495 (PMC9025241; doi:10.3390/molecules27082495)
Supplement: Supplementary file 1 [file molecules-27-02495-s001.zip › molecules-1631164-supplementary.xlsx]

## Sheet: S1_Exp.data
Accession	Peptide count	Unique peptides	Confidence score	Anova (p)	q Value	Max fold change	Power	Highest mean condition	Lowest mean condition	Mass	Description	nico_1a	nico_2a	nico_3a	nico_4a	nico_5a	nico_6a	nico_8a	nico_9a	nico_10a	nico_12a	nico_13a	nico_14a	nico_15a	nico_16a	nico_17a	nico_19a	nico_20a	nico_21a	nico_23a	nico_27a	nico_28a	nico_29a	nico_32a	nico_33a	nico_41a	nico_80a	nico_83a	nico_84a	nico_140a	nico_155a	nico_169a	nico_170a	nico_174a	nico_176a	nico_177a	nico_178a	nico_179a	nico_180a
P01860	82	43	507.692	7.13292e-06	4.26857e-06	2.49696	0.990775	COV	AMB	42313.5	Immunoglobulin heavy constant gamma 3 OS=Homo sapiens OX=9606 GN=IGHG3 PE=1 SV=2	104542	54187.3	79778.2	134947	159314	84190.6	151277	276083	112759	112209	178155	108399	159897	49781.7	63050.8	44582.2	36427.5	50854.9	143683	249524	319559	254530	202491	276250	266748	154436	395578	180568	175461	137518	378160	559351	196890	155524	78018.1	23568.4	299084	210154
P02679	76	60	493.247	2.53914e-05	1.30431e-05	6.32533	0.999892	COV	AMB	52139	Fibrinogen gamma chain OS=Homo sapiens OX=9606 GN=FGG PE=1 SV=3	26362.7	33185	19930	13114.1	14864	25164.9	26870.6	15731.4	10679.8	436508	18922.3	31813.7	48592.9	1783.94	6946.88	4960.16	6242.89	27041.6	1.48163e+06	32303.6	29923.1	19813.6	35915.4	25023.5	24326.3	13667.9	33921.5	80750.8	11841.4	30665.4	19473.2	12374.8	11405.2	9618.39	5804.37	8094.36	9174.35	10169.7
P02763;P11464;P23610	58	41	270.543	4.74939e-09	6.40088e-09	2.16581	0.999959	COV	AMB	23739.7	Alpha-1-acid glycoprotein 1 OS=Homo sapiens OX=9606 GN=ORM1 PE=1 SV=1	87158.9	110973	125408	165226	113271	122264	148106	93818	126596	73988.5	247439	262699	133551	96858.1	111062	93550	124625	167371	141991	395108	205586	161994	235013	204320	445117	193979	215210	123116	175871	148306	282946	214941	259209	88028.8	117390	80952.9	249461	92492.5
P0DJI8	51	35	209.157	6.13841e-10	1.14843e-09	11.7938	0.999995	COV	AMB	13589.1	Serum amyloid A-1 protein OS=Homo sapiens OX=9606 GN=SAA1 PE=1 SV=1	16267.8	4411.72	68124.1	78932.8	12447	10166.5	66672	7050	26159.5	3835.99	145517	19446.7	186034	6783.39	5218.21	12790.5	5259.19	7244.97	13123.5	32090	15832.2	29073.6	58007.8	8963.42	42571.7	33412.9	11184.9	6100.47	5929.19	4104.96	28867.7	37631.6	65710	3495.5	6422.27	9014.82	312703	7358.3
P60709	38	4	252.407	2.18752e-10	4.5209e-10	4.06069	0.999999	COV	AMB	42079	Actin_ cytoplasmic 1 OS=Homo sapiens OX=9606 GN=ACTB PE=1 SV=1	842.609	1760.13	643.994	3403.13	1336.79	633.018	1658.72	2505.41	754.169	766.945	1035.1	2287.83	1120.93	416.269	362.433	200.561	601.267	1111.1	817.222	804.708	902.459	1459.88	3093.56	475.287	1378.39	204.761	1700.16	767.302	766.049	421.609	616.595	1605.23	1493.3	348.509	553.045	219.588	1340.33	365.845
Q15582	34	17	242.97	1.85903e-06	1.30157e-06	2.37925	0.995929	COV	AMB	75308.3	Transforming growth factor-beta-induced protein ig-h3 OS=Homo sapiens OX=9606 GN=TGFBI PE=1 SV=1	4740.13	4899.97	6050.98	7474.08	5721.2	5085.36	6434.76	6708.78	5504.17	2549.49	4756.76	11415.6	12906	2959.55	4917.93	4599.87	7413.21	3427.1	6339.54	7632.57	9316.77	16161	10761.8	11229.1	17340.7	10605.8	15530.1	9528.62	10916.1	7210.85	13462.2	8268.93	17796.6	6503.48	1410.28	2374.92	20162.9	10275.9
P63261	31	1	232.82	1.41442e-13	1.39662e-12	5.00116	1	COV	AMB	42135.1	Actin_ cytoplasmic 2 OS=Homo sapiens OX=9606 GN=ACTG1 PE=1 SV=1	15970.8	33957.7	12771.8	66807.7	25480	12674.8	34939.2	49917	14342.6	15664.3	22665.6	45573.2	22136.7	11985.3	5897.84	4400.02	11279.3	21876.5	15893.2	15835.9	17200.3	30684.2	63192.2	12138.8	28509.1	7282.84	36376.1	12983.2	13538.5	6580.77	13444.4	33296.6	30695.5	7201.17	12663.7	6078.75	27509.3	8919.55
P48740	31	18	182.918	2.6139e-05	1.335e-05	2.499	0.98317	COV	AMB	80900.6	Mannan-binding lectin serine protease 1 OS=Homo sapiens OX=9606 GN=MASP1 PE=1 SV=3	14197.4	8860.85	11070.4	6107.78	11058.6	17798.9	10535.3	8237.57	25009.9	2210.8	5724.48	2460.47	3641.04	3032.53	1436.48	2765.19	2973.09	2345.62	1779.25	4524.65	2467.97	1796.24	3554.4	8363.25	7000.55	7991.72	10788.8	3466.68	5893.25	2663.3	7101.16	6061.1	2069.9	3446.6	2591.99	4771.84	6722.74	1863.42
P02741	23	21	116.58	0	0	16.8294	1	COV	AMB	25209.7	C-reactive protein OS=Homo sapiens OX=9606 GN=CRP PE=1 SV=1	11252.2	11854.3	40619.6	16593.5	26533.8	16689.4	74265.2	31943.5	20158	10218.9	124182	37107.5	64190.9	11302.3	11567.7	15306.9	10225.7	75070.8	13833.3	150305	79591	101659	91982.1	44567.2	227764	58730.8	56457.7	25746.1	23910.3	21741	80534.9	82417.9	65882.5	9441.88	2832.32	2450.7	195308	48661.3
P68032;P62736;P68133	17	3	104.92	6.78253e-10	1.23009e-09	3.59498	0.999999	COV	AMB	42361.2	Actin_ alpha cardiac muscle 1 OS=Homo sapiens OX=9606 GN=ACTC1 PE=1 SV=1	361.106	378.944	285.499	773.37	545.088	203.97	690.954	829.68	344.025	429.867	671.678	1208.95	760.469	320.07	256.918	284.818	349.272	192.029	403.319	375.128	787.288	860.207	1244.56	679.417	806.507	308.626	1049.39	478.171	255.028	425.382	817.329	792.634	632.914	350.471	175.512	34.8587	432.248	227.426
P63267	17	3	117.391	2.22202e-09	3.34685e-09	3.03444	0.999981	COV	AMB	42276.2	Actin_ gamma-enteric smooth muscle OS=Homo sapiens OX=9606 GN=ACTG2 PE=1 SV=1	5091.37	5076.22	4073.13	11779.1	6170.4	3208.82	7874.54	12056.9	4610.86	4766.6	11141.8	16503.1	11296	2919.71	3485.41	3126.14	5283.27	3084.29	5807.98	7649.69	8522.64	14617.2	19362.5	6458.91	10401.7	5128.42	13399.2	6615.16	4460.89	2746.79	4634.59	12958.9	10306.6	3251.64	2408.34	1889.47	7550.4	3341.53
Q96NH3	17	9	105.195	8.21754e-09	1.04324e-08	4.28528	0.999978	COV	AMB	146752	Protein broad-minded OS=Homo sapiens OX=9606 GN=TBC1D32 PE=2 SV=4	4099.13	2706.37	2689.1	2835.15	2102.07	1930.35	2378.85	5296.92	1853.3	2517.69	2018.13	5758.76	3258.28	1474.51	3307.62	2025.73	1786.35	5766.29	2174.02	3935.12	4699.04	3559.89	4694.01	2006.45	5185.8	759.478	1687.84	1437.41	2617.46	2255.83	1160.02	3205.45	2059.26	3470.08	2056.27	1389.96	2858.13	2140.67
P48426	15	4	98.8645	2.10019e-05	1.09465e-05	2.37509	0.991483	COV	AMB	46452.8	Phosphatidylinositol 5-phosphate 4-kinase type-2 alpha OS=Homo sapiens OX=9606 GN=PIP4K2A PE=1 SV=2	3617.52	2712.78	5795.36	4945.42	3396.43	6825.54	7960.92	7871.06	5601.44	2107.19	8805.67	13276.1	3690.14	6080.96	2113.82	1963.58	1222.3	10433.1	10223.8	18649.7	2922.67	11417.8	7542.78	7472.67	13199	14058.8	4308.65	7000.7	7813.79	6849.9	9850.32	14140.3	17115.4	1764.34	6205.05	2977.38	10047.2	11830.4
Q9NQ38	15	6	88.8239	0.000449821	0.000173049	2.12626	0.928106	COV	AMB	124421	Serine protease inhibitor Kazal-type 5 OS=Homo sapiens OX=9606 GN=SPINK5 PE=1 SV=2	78701.6	27129.8	33134	27760.9	57030.4	41271.1	52531.2	37383.8	26724.1	12148.1	17495.7	31523.8	37852.2	4523.6	12068.8	6554.47	4233.71	36276.9	28226.9	43236.1	67371.2	30367.1	33467.9	54625.8	37355.6	36097.4	72438.7	28781.5	16675.9	45011.7	43636.3	59863.8	14451.1	31777.3	7709.42	6032.33	29909.4	20828.9
P01782	14	1	121.091	2.20958e-07	1.89719e-07	3.79494	0.999867	COV	AMB	13115.9	Immunoglobulin heavy variable 3-9 OS=Homo sapiens OX=9606 GN=IGHV3-9 PE=1 SV=2	1433.25	1990.4	1087.06	2532.6	132.919	18.7503	410.531	1258.24	289.504	412.995	1655.83	919.383	31.9076	219.662	6.92652	19.448	921.859	75.8601	135.323	1.48808	154.234	109.985	182.463	13.9356	368.958	2.54392	321.641	567.248	0	1.88837	7.52317	965.581	998.866	5.27756	138.184	12.066	149.824	0
Q8TBX8	14	9	80.9295	0.0019745	0.000643077	3.77394	0.83178	COV	AMB	47471.1	Phosphatidylinositol 5-phosphate 4-kinase type-2 gamma OS=Homo sapiens OX=9606 GN=PIP4K2C PE=1 SV=3	13166.3	11171.7	11898	9369.82	8855.61	12537.1	24439.2	17776.5	14234.8	9481.16	12931.2	9510.74	8421.01	63596.9	274800	381294	335374	22521.7	37639	14121.2	11217.3	9219.81	26092.6	43122.8	14432.5	10017.7	11658	12552.7	20484.8	15437	11537	10118.1	9740.5	32929	9290.97	11923.3	12362.7	22720.1
P35900	12	4	66.6151	1.12162e-07	1.05477e-07	10.8906	0.999576	COV	AMB	48543.7	Keratin_ type I cytoskeletal 20 OS=Homo sapiens OX=9606 GN=KRT20 PE=1 SV=1	518.865	792.175	644.329	954.465	97.1811	105.18	54.6159	130.533	446.493	2485.37	823.914	1003.73	226.732	555.602	188.04	64.3634	1131.93	1513.32	6017.89	100.382	454.505	189.415	1144.5	134.674	760.929	60.5623	7.3853	895.307	272.5	6.94431	11.6972	41.0664	939.3	80.109	13.2492	93.9432	745.357	97.2285
Q8IWS0	12	5	67.3244	2.36132e-08	2.67318e-08	8.25711	0.999929	COV	AMB	42431.1	PHD finger protein 6 OS=Homo sapiens OX=9606 GN=PHF6 PE=1 SV=1	1372.93	2262.53	6526.98	1834.41	169.824	1429.94	381.462	7461.14	2207.35	2746.27	2934.32	916.352	12939.6	5094.69	14687.2	20622.7	26951.2	457.602	3608.73	9083.15	8070.53	12804.9	2518.74	3630.98	8139.73	35.6885	2552.51	5768.68	6323.96	4818.36	3632.8	4046.53	5523.93	10401.6	20.015	30.7401	14957	4035.64
Q9NRI5	11	8	58.9977	0.00913893	0.00250664	2.39094	0.784939	COV	AMB	94865.3	Disrupted in schizophrenia 1 protein OS=Homo sapiens OX=9606 GN=DISC1 PE=1 SV=3	7775.36	7218.59	7568.27	193514	7281.21	3195.92	4896.33	5333.56	3035.72	4479.65	5072.68	5518.24	5162.8	2117.03	12274.5	4071.57	7069.61	4932.5	4759.67	3268.42	8350.94	7322.24	5649.93	4132.89	5811.57	1736.02	6951.02	3364.43	3735.2	1361.73	4521.93	4482.9	8232.43	5621.3	8247.07	3733.46	2063.99	5625.52
P33981	10	3	59.9537	4.54645e-05	2.18395e-05	3.11438	0.972506	COV	AMB	98041.9	Dual specificity protein kinase TTK OS=Homo sapiens OX=9606 GN=TTK PE=1 SV=2	531.484	390.184	14.7653	684.057	554.571	623.194	427.378	139.237	302.521	434.48	167.981	626.398	326.468	181.717	1369.52	862.327	525.055	400.277	699.194	1486.01	459.15	764.011	785.104	1832.96	656.025	1355.3	694.904	1159.19	951.2	957.065	1593.42	358.94	714.826	570.112	414.042	498.602	1630.98	826.896
P35527	10	4	56.8192	0.000420968	0.000164441	3.48202	0.978474	COV	AMB	62292.5	Keratin_ type I cytoskeletal 9 OS=Homo sapiens OX=9606 GN=KRT9 PE=1 SV=3	1489.2	626.103	522.983	606.979	486.264	273.105	628.268	436.119	218.853	195.241	761.274	156.27	489.542	109.786	357.466	237.481	139.592	253.637	181.804	218.481	252.255	321.645	294.002	294.49	549.659	162.002	251.807	404.166	121.833	56.6687	218.505	571.268	214.712	59.4659	4.2588	0	205.811	1494.44
Q68DC2	9	4	47.3732	1.07336e-11	3.97445e-11	11.9959	1	COV	AMB	92503.9	Ankyrin repeat and SAM domain-containing protein 6 OS=Homo sapiens OX=9606 GN=ANKS6 PE=1 SV=2	48284.7	32059.1	14182.5	48874.9	8604.56	1361.21	13432.9	25734.8	12733.2	14926.8	14797.9	76195.8	7937.13	3885.23	11975.2	3186.04	10666.4	29061.5	7741.05	4593.52	39902.3	10789.8	65913.3	15084.9	9104.61	957.471	9246.69	8677.6	10041.7	3813.83	3560.46	13256.5	25437.7	3258.13	10525	1199.99	40473.5	1247.9
P53675	9	5	48.4541	3.62157e-07	2.91383e-07	2.68712	0.999415	COV	AMB	189140	Clathrin heavy chain 2 OS=Homo sapiens OX=9606 GN=CLTCL1 PE=1 SV=2	1914.68	1888.51	2358.42	1577.16	5127.21	1882.37	9410.12	4144.55	5951.59	1593.12	7895.13	4767.12	3345.31	5318.23	2942.68	7334.64	2854.24	7567.71	3182.22	5507.64	4327.04	4184.64	11319.8	5430.79	19083.9	4294.42	2979.69	2465.89	4507.03	4693.01	2620.38	12185.1	1074.4	2880.16	1425.44	2312.14	4248.08	3303.86
O43543	9	4	53.612	0.0273583	0.00666097	2.41831	0.770391	COV	AMB	32640.9	DNA repair protein XRCC2 OS=Homo sapiens OX=9606 GN=XRCC2 PE=1 SV=1	7083.86	4381.28	13143.1	5692.84	2146.41	4687.07	7018.23	8568.34	3677.62	2854.93	10472.6	1256.02	1560.35	1928.75	351.997	2117.73	1217.9	728.864	253.367	2563.27	3468.95	372.672	2236	1102.79	6597.09	949.167	3008.96	1658.24	1805.41	678.664	544.121	788.059	543.653	1064.24	312.892	1961.87	2935.61	292.067
A0A0B4J2H0	9	2	86.144	4.41935e-08	4.81884e-08	7.44239	0.999735	COV	AMB	12774.4	Immunoglobulin heavy variable 1-69D OS=Homo sapiens OX=9606 GN=IGHV1-69D PE=3 SV=1	7226.61	8232.9	7075.64	9654.54	4900.51	5786.18	13117.4	6527.15	6268.66	595.91	561.378	1038.56	994.474	645.528	693.457	1263.35	705.298	536.63	883.004	296.322	2429.89	594.639	863.126	460.515	920.796	1017.77	1350.2	932.993	802.36	200.815	273.022	1050.93	1345.13	226.475	123.454	422.092	1380.36	823.88
Q9BYX7	9	3	57.8216	9.49847e-08	9.29412e-08	50.916	0.999532	COV	AMB	42358.5	Putative beta-actin-like protein 3 OS=Homo sapiens OX=9606 GN=POTEKP PE=5 SV=1	282.127	452.911	571.689	191.188	46.3166	122.171	136.759	216.022	493.822	77.8245	90.6013	223.401	82.416	36.516	9.57387	43.6577	94.3317	71.0027	62.4105	19.0785	234.018	37.4547	940.651	0	318.049	0	17.8658	8.77612	38.7892	0	0	43.2534	20.626	0	29.4368	0	11.4227	6.82925
Q0IIM8	9	5	54.787	1.86856e-08	2.18799e-08	6.40716	0.999916	COV	AMB	130192	TBC1 domain family member 8B OS=Homo sapiens OX=9606 GN=TBC1D8B PE=1 SV=2	1966.49	1799.82	1521.25	4786.55	1627.9	979.629	3423.06	5881.91	1701.4	1761.14	3481.37	6220.51	3541.3	1113.84	609.307	706.923	1834.82	676.131	1503.33	1333.62	2264.62	3538.25	6685.55	568.489	2985.8	151.578	2972.64	1101.76	733.952	194.423	989.655	3460.25	2928.88	670.883	417.483	439.353	1938.19	610.068
Q68CZ1	8	3	47.3073	1.93126e-08	2.24347e-08	2.74523	0.999899	COV	AMB	152057	Protein fantom OS=Homo sapiens OX=9606 GN=RPGRIP1L PE=1 SV=2	2231.81	2764.43	5730.36	3415.35	3671.84	4481.54	5806.87	6021.68	3144.06	6025.81	5984.25	8746.38	6578.33	2170.75	2922.33	2839.09	5070.51	6186.88	3389.53	10142.9	7785.7	5842.25	4761.45	5383.41	13259.5	6111.68	7174.83	7353.19	4176.86	2965.09	3426.26	10710.7	4555.79	1522.02	1699.9	2425.76	4992.04	937.793
Q16706	7	2	39.6551	1.84843e-10	3.96481e-10	6.47937	0.999999	COV	AMB	131825	Alpha-mannosidase 2 OS=Homo sapiens OX=9606 GN=MAN2A1 PE=1 SV=2	80.137	200.635	148.305	122.988	421.59	48.7652	283.295	271.97	412.903	125.88	413.3	668.735	266.525	365.666	838.185	122.59	98.7368	477.087	442.32	719.857	593.163	729.871	407.487	405.54	1086.53	68.1591	703.174	423.293	651.417	54.5281	174.857	964.782	241.139	109.996	88.9656	47.2954	754.742	274.117
P05937	7	3	34.0003	2.08747e-07	1.80105e-07	4.86909	0.999368	COV	AMB	30310.3	Calbindin OS=Homo sapiens OX=9606 GN=CALB1 PE=1 SV=2	741.31	843.092	639.804	2485.78	303.558	162.678	472.426	314.599	983.172	706.064	1869.73	329.028	398.891	517.098	4320.86	2591.29	992.176	3328.59	325.434	24.0722	1039.5	327.878	1383.35	469.218	702.691	61.256	1464.41	16.8274	100.447	24.4355	147.199	144.373	700.843	514.749	176.27	205.863	996.936	1769.03
Q9ULB1	7	2	37.7346	0.0064733	0.0018527	Infinity	0.914829	COV	AMB	164164	Neurexin-1 OS=Homo sapiens OX=9606 GN=NRXN1 PE=2 SV=1	0	0	0	0	0	3.95116	476.194	0	0	0	0	0	3.09776	15.6388	0	0	0	0	0	2830.96	2754.54	100.477	24845.2	28.7925	0	0	0	0	579.057	1424.26	969.465	0	105.328	3259.93	0	0	0	0
Q7Z7G2	6	3	30.1542	2.68654e-07	2.27376e-07	8.2518	0.999936	COV	AMB	18450.6	Complexin-4 OS=Homo sapiens OX=9606 GN=CPLX4 PE=2 SV=1	5237.9	11789.2	7972.28	5773.76	2915.6	6950.95	5137.05	6409.14	5821.28	2280.32	3575.54	5401.96	2813.83	180.79	4980.34	2090.55	1606.16	9731.04	5915.33	8170.58	8696.13	4695.33	7396.23	6864.66	5453.47	5648.09	3827.51	347.854	4158.92	11107.3	3357.31	2623.03	308.072	6250.95	143.371	60.3875	722.004	1134.99
Q92598	6	1	38.8347	3.22171e-07	2.65097e-07	8.22555	0.999169	COV	AMB	97777.6	Heat shock protein 105 kDa OS=Homo sapiens OX=9606 GN=HSPH1 PE=1 SV=1	6223.89	1530.39	1007.8	1543.46	6016.77	5828.45	2278.92	1713.55	3774.38	855.782	475.145	866.991	786.877	0	2453.71	449.93	171.45	436.846	2088.1	635.285	3476.64	566.15	245.405	422.052	415.241	1006.58	1738.36	508.993	461.473	1597.14	403.9	698.087	35.635	663.384	30.868	278.96	751.95	208.571
P01594;P01593	6	4	44.8603	0.0298583	0.00717777	2.01038	0.594084	COV	AMB	13019.6	Immunoglobulin kappa variable 1-33 OS=Homo sapiens OX=9606 GN=IGKV1-33 PE=1 SV=2	1185.93	8543.49	1513.5	263.447	356.792	290.231	1184.02	4319.33	1967.35	936.366	3927.02	1231.63	1387.29	2283.69	460.282	505.738	409.94	3204.41	639.31	476.204	1891.37	842.412	3892.42	1524.09	3313.67	956.619	3436.63	802.116	1131.47	1575.86	2024.05	3969.06	1263.6	531.305	1714.31	689.105	3357.05	1111.64
Q04695	6	1	29.9902	0.0139329	0.00366324	2.40796	0.651688	COV	AMB	48390.9	Keratin_ type I cytoskeletal 17 OS=Homo sapiens OX=9606 GN=KRT17 PE=1 SV=2	1683.36	2623.05	2024.83	4785.24	2807.6	2535.48	3580.77	2394.77	1886.84	9699.92	2197.24	3245.73	4812.49	2720.5	9365.03	2792.78	2562.98	2750.52	14877.2	3550.28	8022.73	46805.6	3114.52	11946.6	5453.82	11578.1	12914.2	5922.9	19744.4	19154	48574.5	5630.68	3995.46	32167.2	5596.72	4814.44	8616.56	24356.9
Q9P2D6	6	2	32.8792	4.14558e-07	3.30409e-07	8.84543	0.999796	COV	AMB	171722	Protein FAM135A OS=Homo sapiens OX=9606 GN=FAM135A PE=1 SV=2	235.296	126.527	824.547	632.997	515.299	896.86	226.966	287.527	267.075	558.773	306.092	604.916	553.095	177.279	782.414	421.947	631.658	33.9412	99.0365	662.113	7.72001	516.497	23.355	24.3463	339.592	0	640.091	23.3219	141.132	0	58.8862	0	0	33.5846	104.016	27.7441	1284.69	0
Q14642	6	1	36.2217	0.0018035	0.000595986	17.9849	0.840967	COV	AMB	48389.9	Type I inositol 1_4_5-trisphosphate 5-phosphatase OS=Homo sapiens OX=9606 GN=INPP5A PE=1 SV=1	269.382	141.325	0	74.5977	254.448	283.558	9.74877	193.259	18.1821	0	20.8544	57.2844	92.897	0	174.454	0	0	473.067	59.5737	18.3017	807.98	0	0	0	10.6115	0	0	0	0	19.8153	0	124.95	0	375.214	0	0	0	0
O15042	6	1	30.7787	5.34685e-06	3.2883e-06	12.176	0.992028	COV	AMB	118748	U2 snRNP-associated SURP motif-containing protein OS=Homo sapiens OX=9606 GN=U2SURP PE=1 SV=2	23613.7	19787.4	5313.75	4978.68	14316.6	51137.3	41690.5	58879.8	13977.3	5211.32	56487.5	21389.3	111519	0	11337.1	16337.5	2979.21	29779.7	5440.14	35343.3	74063.6	31480.5	51091.9	27808.7	76781.5	33282.3	5574.04	8176.02	259.157	5638.63	2523.08	151879	846.846	155.624	1628.62	3090.2	3693.22	2087.54
P61129	6	2	44.6565	1.34753e-07	1.23455e-07	41.1628	0.999396	COV	AMB	132354	Zinc finger CCCH domain-containing protein 6 OS=Homo sapiens OX=9606 GN=ZC3H6 PE=1 SV=2	901.181	483.474	286.063	136.97	537.045	794.473	832.362	421.534	1197.03	125.653	191.674	16.9272	65.8574	3.15427	75.2547	37.1397	6.24	68.2106	14.1635	141.509	44.8425	129.249	158.44	28.3321	43.4243	0.12325	30.1213	0	8.52919	0	80.0958	68.1756	2.94362	3.73286	4.24744	0	3.00828	6.07396
Q969T7	5	1	16.6519	0.00010347	4.56331e-05	16.329	0.996649	COV	AMB	34674.7	7-methylguanosine phosphate-specific 5'-nucleotidase OS=Homo sapiens OX=9606 GN=NT5C3B PE=1 SV=4	0	0	0	0	0	0	0	0	0	532.354	0.000935709	0	12.7465	1400.75	0	0.00499529	253.444	0	577.009	0	755.453	575.232	0	0	217.762	92.435	36.1402	11.4511	4434.18	353.685	0	0	1128.88	3238.75	13.6527	20.3279	676.103	2553.56
P08319	5	2	40.9122	0.000428875	0.000166868	Infinity	0.988116	COV	AMB	41134.2	Alcohol dehydrogenase 4 OS=Homo sapiens OX=9606 GN=ADH4 PE=1 SV=5	0.397436	0.255947	3.73824	1.18389	0.918225	5.26459	0.565597	67.4245	0.423677	15.1466	11.1959	9.61832	12.6534	10.6279	0	0	87.3099	0	7.09758	14.0041	0	8.13447	0	327.11	0.634049	0	0.0837006	0	2.46384	0	4.79872	0	0	41.0228	0	0	7.77839	0
Q86TB3	5	2	38.9218	3.23619e-06	2.11464e-06	7.84583	0.999914	COV	AMB	240035	Alpha-protein kinase 2 OS=Homo sapiens OX=9606 GN=ALPK2 PE=2 SV=3	1252.43	3520.68	858.332	6561.54	1120.26	1870.36	1189.86	259.271	732.708	75.4472	27.9516	73.5209	19.8572	90.7261	191.145	516.81	155.781	243.659	35.132	60.5984	42.8393	41.6582	167.428	518.499	84.2028	5.61689	9.97792	0.544521	10.1347	132.999	20.0926	7.87694	10.0473	75.0287	0	8.93663	0.009114	213.344
Q6UB98	5	2	26.216	1.11022e-16	4.93312e-15	72.2824	1	COV	AMB	237192	Ankyrin repeat domain-containing protein 12 OS=Homo sapiens OX=9606 GN=ANKRD12 PE=1 SV=3	13.5484	76.5171	176.949	393.457	387.902	154.863	601.838	457.829	408.136	171.672	5307.66	1237.76	2564.65	291.631	1980.74	2173.93	1037.58	516.395	572.853	4368.92	746.454	1946.35	1383.92	221.1	5342.02	4098.39	110.798	86.121	427.393	9.0677	2906	1212.32	6226.87	664.255	8.45507	3.80783	18551	1787.84
Q96M02	5	3	32.7523	0.00773187	0.00217096	2.10217	0.730375	COV	AMB	79051.1	Centrosomal protein C10orf90 OS=Homo sapiens OX=9606 GN=C10orf90 PE=2 SV=2	296.818	593.761	306.578	273.26	494.806	773.606	494.374	229.886	563.462	408.143	711.832	116.568	159.952	542.833	54.9751	32.155	119.491	3347.8	161.914	1202.71	683.525	127.829	407.479	286.677	4034.97	1877.03	940.595	122.498	648.801	403.231	722.391	597.859	61.2721	246.864	32.628	418.171	773.047	25.2014
Q02985	5	3	62.2588	0.00146466	0.000495848	18.478	0.956709	COV	AMB	38520.9	Complement factor H-related protein 3 OS=Homo sapiens OX=9606 GN=CFHR3 PE=1 SV=2	154.803	2974.91	3642.79	354.104	1091.91	6282.49	186.428	1747.56	2583.95	254.421	194.391	27.9914	72.6451	170.385	1422.67	739.579	662.221	69.1141	434.265	7.33059	44.9098	16.1989	30.2386	19.7523	38.302	5.34118	28.6991	80.1001	139.735	27.2883	22.2171	34.7155	4.65716	43.61	9.5265	0.392287	0	7.29622
P52272	5	1	26.5011	1.55758e-08	1.89614e-08	2.94335	0.999995	COV	AMB	77801.1	Heterogeneous nuclear ribonucleoprotein M OS=Homo sapiens OX=9606 GN=HNRNPM PE=1 SV=3	7954.64	7875.65	4925.11	23459.2	6099.31	7252.7	11585.5	4347.35	4943.12	8741.11	452.996	8951.92	13025.1	5577.4	1881.54	1370.44	8357.38	2249.31	5497.07	4322.1	3473.04	6335.55	7812.43	3955.03	1956.43	1534.68	23012.8	7983.71	3458.18	2328.82	7416.08	2183.66	9812.54	1914.55	13215.4	5772.43	3509.52	4170.55
A0A0C4DH67	5	1	67.9982	8.17409e-07	6.07874e-07	2.18607	0.99803	COV	AMB	12765.4	Immunoglobulin kappa variable 1-8 OS=Homo sapiens OX=9606 GN=IGKV1-8 PE=3 SV=1	2768.32	4464.99	2857.84	2680.89	2333.7	2878	2970.3	4266.55	3302.93	2615.01	8813.02	3568.21	2674.13	1705.48	2381.63	2189.87	2199.5	2438.16	3106.92	2573.73	3979.06	4215.61	5885.4	3305.15	13210.9	4274.3	3050.94	1221.11	3597.74	2989.29	2800.43	5553.53	3531.8	3076.13	1982.1	4008.96	13464.4	2122.52
A0A0C4DH69	5	2	46.4974	7.86149e-12	3.10502e-11	4.58211	1	COV	AMB	12885.6	Immunoglobulin kappa variable 1-9 OS=Homo sapiens OX=9606 GN=IGKV1-9 PE=3 SV=1	66.118	124.254	92.934	75.1401	392.206	54.2064	108.668	184.291	111.912	239.421	284.857	205.23	140.117	118.286	78.447	70.3389	84.0883	46.9648	101.574	64.8365	190.84	284.096	247.35	74.3829	625.021	137.674	183.975	36.0359	253.286	187.2	124.595	160.561	60.9133	184.852	57.4882	242.203	275.156	123.938
A0A075B6K4	5	3	50.8019	0.000102985	4.56331e-05	3.28917	0.962684	COV	AMB	12611.9	Immunoglobulin lambda variable 3-10 OS=Homo sapiens OX=9606 GN=IGLV3-10 PE=3 SV=2	1579.86	2922.26	3934.1	1644.7	3881.78	2487.43	8654.04	16026.1	4800.58	2468.92	18198.5	3314.54	6046	12756.9	3920.77	7436.15	3997.6	2442.68	3615.96	29349.1	8502.49	12192.9	14046.5	7725.29	73627.8	10138.9	7027.4	3278.74	3921.24	2099.89	3672.24	9830.76	2416.19	594.64	1654.92	697.744	7366.15	3430.26
P01717	5	2	42.0095	2.49806e-05	1.28693e-05	3.36675	0.984915	COV	AMB	12182.5	Immunoglobulin lambda variable 3-25 OS=Homo sapiens OX=9606 GN=IGLV3-25 PE=1 SV=2	1206.84	980.062	488.441	964.082	744.493	689.271	388.986	108.253	871.673	451.797	137.305	222.744	585.792	94.793	1136.75	1380.52	889.99	95.0094	1407.4	452.931	253.959	175.431	70.4644	190.676	159.76	180.219	146.328	299.154	160.357	161.057	129.901	196.745	39.1697	108.531	9.60542	32.4943	176.383	170.143
Q12918	5	3	22.4189	4.84211e-06	3.05181e-06	62.6497	0.999247	COV	AMB	25928.2	Killer cell lectin-like receptor subfamily B member 1 OS=Homo sapiens OX=9606 GN=KLRB1 PE=1 SV=1	2221.39	808.153	1797.88	31.1799	2176.83	1917.92	1543.87	542.796	2292.56	102.697	207.14	190.962	54.0814	29.7157	526.594	267.097	389.807	104.908	2.04662	10.8263	7.27851	25.4353	66.8514	47.4074	6206.91	0	316.281	6.54654	31.225	12.591	0	0	29.3435	45.7084	0	0	33.1596	14.491
Q96ER3	5	2	37.0951	8.11209e-05	3.70642e-05	2.76465	0.985784	COV	AMB	54470.5	Protein SAAL1 OS=Homo sapiens OX=9606 GN=SAAL1 PE=1 SV=2	4496.05	12877.8	9757.85	4935.82	8010.27	10795.7	8994.69	8064.51	7209.22	36458.8	7323.42	5913.77	11675.5	1060.99	74956.7	8413.02	25847.5	15894.2	40220.2	14973.4	26983.6	61096.9	6559.63	20699	13323.4	26218.8	7941.89	11757	84864.1	74965.2	41348.6	8456.41	5659.47	105768	1629.19	6538.46	45554	79562.5
Q7Z5N4	5	3	27.3661	0.00173379	0.00057815	8.33667	0.966913	COV	AMB	243139	Protein sidekick-1 OS=Homo sapiens OX=9606 GN=SDK1 PE=2 SV=3	1868.4	741.117	1141.3	1191	71.8404	159.086	161.19	81.9598	604.35	80.9879	167.582	8655.81	428.624	206.518	119.369	959.385	1223.74	398.152	819.869	1177.85	2669.66	317.688	46.5597	295.261	16.6007	28.2154	128.87	134.519	4434.45	0	0	1378.88	8687.82	211.477	0	110.444	81.6107	0
P07998	5	5	40.8934	1.30575e-09	2.14886e-09	6.92408	0.99999	COV	AMB	18100.5	Ribonuclease pancreatic OS=Homo sapiens OX=9606 GN=RNASE1 PE=1 SV=4	669.387	414.303	806.484	434.541	1784.37	563.596	2592.95	402.209	1384.86	1028.11	1361.32	1398.51	2417.86	1175.59	290.83	224.856	382.226	1802.95	1101.42	1970.7	1116.24	7294.49	2913.5	1196.53	1518.48	532.683	10822	2420.08	760.204	322.716	5987.15	714.393	273.786	1388.72	316.557	573.786	8606.79	554.372
P17948	5	2	33.6477	6.87022e-07	5.26325e-07	3.77507	0.999647	COV	AMB	152651	Vascular endothelial growth factor receptor 1 OS=Homo sapiens OX=9606 GN=FLT1 PE=1 SV=2	619.341	482.715	959.297	1096.81	1351.31	242.333	1177.24	1179.11	1494.41	1161.93	966.154	642.532	176.455	1156.4	957.274	754.662	1258.08	1310.99	576.119	174.124	1433.63	1434.21	1214.39	25.8319	1386.82	411.381	26.5971	505.049	571.195	300.29	109.064	348.774	82.2565	2006.23	440.479	86.6681	573.896	505.1
P04920	4	2	21.4147	0.0410182	0.00949265	2.18063	0.54304	COV	AMB	137580	Anion exchange protein 2 OS=Homo sapiens OX=9606 GN=SLC4A2 PE=1 SV=4	753.076	980.9	2322.03	365.619	827.928	1411.51	1300.25	2407.05	1232.62	925.919	989.477	915.769	2046.38	5453.07	16010.3	11481.9	4222.73	232.917	3244.72	243.474	1547.87	1189.21	11192.3	2520.9	3037.52	897.216	1676.56	2838.35	2982.58	5208.33	1306.24	3915.26	504.659	13558.6	227.081	4518.1	6145.14	9443.82
Q15075	4	2	28.0597	3.41684e-08	3.81944e-08	4.4032	0.99998	COV	AMB	163435	Early endosome antigen 1 OS=Homo sapiens OX=9606 GN=EEA1 PE=1 SV=2	1465.27	2351.16	1221.27	427.754	2075.04	1857.23	1694.51	807.08	1359.44	505.661	1933.89	825.664	996.375	551.169	1441.42	459.851	389.128	532.604	1045.12	1073.31	3332.33	1888.81	1677.39	4571.39	4585.55	388.512	3077.38	147.064	880.455	734.993	3010.01	1934.12	306.105	682.886	0	9.94497	873.327	549.725
Q9H6S3	4	1	21.8765	1.77129e-08	2.12716e-08	31.4365	0.999957	COV	AMB	81248	Epidermal growth factor receptor kinase substrate 8-like protein 2 OS=Homo sapiens OX=9606 GN=EPS8L2 PE=1 SV=2	8618.15	6585.39	9276.22	10579	1082.46	222.228	820.609	846.033	9327.14	13802.9	4380.68	9753.24	2010.32	802.642	195.532	675.388	2645.51	25532.2	2037.54	1570.75	27638.9	5110.13	48890.2	316.943	19586.8	0	2879.91	1239.05	3002.51	33.1625	0	12633.6	11324	529.112	2876.31	25.3886	15648.7	411.996
P06310;A0A075B6S6	4	1	47.0349	0.00304749	0.000962066	707.533	0.936248	COV	AMB	13299.1	Immunoglobulin kappa variable 2-30 OS=Homo sapiens OX=9606 GN=IGKV2-30 PE=3 SV=2	118.077	452.742	15.5053	159.127	11.8631	29.5018	0	217.384	30.9887	195.684	158.696	137.159	1139.17	0	0	0	228.943	0	0	0	11770.3	0	13085.1	0	0	0	0	0	0	0	0	0	39.6381	0	0	0	0	0
P05451	4	3	18.7159	2.2001e-06	1.50398e-06	45.463	0.997479	COV	AMB	19130.2	Lithostathine-1-alpha OS=Homo sapiens OX=9606 GN=REG1A PE=1 SV=3	373.035	341.778	1107.81	1605.35	419.853	344.081	803.226	33.9348	487.415	11.2505	2269.78	52.5575	6425.97	23.4028	20.9913	1554.64	1319.53	8.22409	148.037	46.8598	4.65304	718.388	831.546	3.84212	3.70881	13.3037	645.712	5.28408	0	1.45376	1.82584	303.735	20.7535	202.831	25.2485	0	8152.58	4.2596
Q9P2M1	4	1	22.4599	0.00889921	0.00245605	Infinity	0.703889	COV	AMB	40179.7	LRP2-binding protein OS=Homo sapiens OX=9606 GN=LRP2BP PE=1 SV=2	0	121.106	69.99	49.6809	37.3161	16.954	0	0	0	26.1353	410.952	33.3715	716.36	6.7772	0	0	0	0.575215	0	30.9003	0	53.4134	0	0	0	0	0	74.4116	0	0	0	0	0	0	0	0	0	0
Q8N344	4	3	20.6429	6.27034e-07	4.85026e-07	5.67576	0.998048	COV	AMB	60742.7	Mesoderm induction early response protein 2 OS=Homo sapiens OX=9606 GN=MIER2 PE=1 SV=2	23620.4	10590.2	4075.08	11026.4	24765.1	26311.5	31547.5	24279.8	10568.8	6036.49	33178.5	27508.2	22097.5	2729.02	7673.99	10309.4	6327.01	12657.8	14156	65023.5	32580.7	36380.8	26541.2	18478.4	81085.1	53692.3	17746.4	22754.6	29445.6	13668.9	24655.1	66213.8	12888.1	31343.9	2212.41	1910.53	68599.6	7354.14
Q96E52	4	2	23.9609	4.04737e-11	1.08994e-10	36.8247	1	COV	AMB	60804.7	Metalloendopeptidase OMA1_ mitochondrial OS=Homo sapiens OX=9606 GN=OMA1 PE=1 SV=1	8778.88	2721.2	2371.38	6605.94	1008.8	179.045	792.809	2345.23	2171.79	2039.7	1096.5	1683.96	483.943	2528.2	379.768	1132.03	2138.08	1899.93	419.534	352.236	940.055	199.704	927.323	0	492.154	3.80573	79.8114	59.7518	455.128	0	0	1186	598.59	45.1594	78.0038	25.9682	366.447	88.4399
Q49MG5	4	2	30.5473	0.0114063	0.00305776	2.85486	0.734699	COV	AMB	74405.1	Microtubule-associated protein 9 OS=Homo sapiens OX=9606 GN=MAP9 PE=1 SV=3	7259.22	7229.5	3678.01	3335.23	4413.49	4164.53	4099.14	4068.81	4650.35	2047.95	2962.94	1453.67	1340.71	0	20271	1130.55	865.508	4228.67	2093.17	2737.21	9184.34	7394.54	1468.52	1724.95	3289.11	1509.98	1236.77	1046.38	2771.84	2155.59	1242.93	5665.66	2500.22	6470.11	2161.26	1560.76	1488.2	1719.83
Q13029	4	2	24.5163	2.18221e-06	1.49751e-06	11.9115	0.995739	COV	AMB	191254	PR domain zinc finger protein 2 OS=Homo sapiens OX=9606 GN=PRDM2 PE=1 SV=3	1245.68	1105.28	2290.82	13.4053	2055.16	1099.96	4091.74	5187.89	2336.14	153.252	10277.8	1758.09	4047.32	124.407	3486.56	3757.46	94.8344	4178.95	1788.84	14143.5	8586.18	5490.22	5480.15	6077.21	19403.2	577.376	324.364	186.429	412.778	198.272	253.162	8217.97	140.232	3844.47	150.77	433.717	1875.7	2505.58
Q9UKN5	4	2	27.7687	2.52148e-11	7.7268e-11	25.8978	1	COV	AMB	89345.9	PR domain zinc finger protein 4 OS=Homo sapiens OX=9606 GN=PRDM4 PE=1 SV=3	6824.85	3783.27	6708.47	10691.1	7987.57	3521.93	4026.46	12570.4	7847.48	2454.62	10042.7	3803.16	2138.98	698.007	877.706	623.387	490.05	984.225	6598.58	17237.5	18682.9	4556.06	17117.5	1527.78	27972.7	2556.76	658.201	3442.66	11638.5	2842.25	3871.09	19989.2	14520.7	2058.45	684.39	0	22997.8	13292.3
P41222	4	3	23.094	1.44255e-09	2.35222e-09	7.82284	1	COV	AMB	21257	Prostaglandin-H2 D-isomerase OS=Homo sapiens OX=9606 GN=PTGDS PE=1 SV=1	292.87	457.018	520.879	308.914	1069.78	665.218	1233.26	1177.32	692.065	286.267	677.988	456.202	980.635	446.462	448.753	321.395	315.697	273.126	435.957	331.958	1075.83	1710.79	107.339	309.48	919.724	34.2362	3268.67	598.53	63.6862	0	798.226	78.7867	17.7959	161.108	183.54	1134.78	362.725	342.899
A1A519	4	2	19.6606	9.9023e-10	1.69229e-09	9.4413	0.999991	COV	AMB	37728.3	Protein FAM170A OS=Homo sapiens OX=9606 GN=FAM170A PE=2 SV=1	6651.71	4506.53	18182.6	18188.7	9833.48	5915.96	10069.8	13020.8	17015	4249.21	38338.3	24714.4	7563.85	499.048	993.781	7812.71	18714.2	10038.3	2504.02	14679.4	3724	11932.6	30346.8	2800.48	55333.2	1745.75	7539.82	5334.56	21226.1	389.918	3819.23	26936.1	32021.7	3024.78	15433.7	5830.45	40725.1	9392.15
O15211	4	2	16.8208	1.23921e-05	6.79788e-06	2.31918	0.998307	COV	AMB	84062.4	Ral guanine nucleotide dissociation stimulator-like 2 OS=Homo sapiens OX=9606 GN=RGL2 PE=1 SV=1	4821.21	5563.93	10049	18929.5	21154.7	18781.1	4290.34	8797.93	15353.7	8012.26	3284.48	38985.1	13404.3	5847.31	7600.55	7753.32	6418.31	5880.55	16528.5	39140.5	10541.9	36755.1	19963.4	18321.8	45275.7	38151.2	13486.1	14277.5	29819.5	12820.2	9853.53	21582.5	16438.2	9073.53	9152.94	7758.24	13098.7	9926.95
P84550	4	1	26.2606	0.0145568	0.00381038	16.4761	0.787483	COV	AMB	100971	SKI family transcriptional corepressor 1 OS=Homo sapiens OX=9606 GN=SKOR1 PE=1 SV=1	271.877	333.197	137.688	152.666	283.847	688.657	182.147	433.104	420.049	65.1059	8.97149	37.8465	46.3389	50.5205	2341.58	8579.79	3632.96	0	161.302	1.42222	7.85968	405.287	0	0	0	0	137.818	1.06906	37.5195	0	0	0	16.4002	255.306	0	0	8.52187	0
Q9BY89	4	1	27.0261	0.0234553	0.00583051	2.22987	0.779127	COV	AMB	197738	Uncharacterized protein KIAA1671 OS=Homo sapiens OX=9606 GN=KIAA1671 PE=1 SV=2	178406	270542	239815	355742	86073.8	47051.2	59089.9	81074.5	93836.1	196781	14067.8	218565	58190.5	82035.7	17107.1	2622.6	46412.4	403847	86872.8	136251	221827	106848	363805	48129.4	166266	36562.3	58753.7	75919.2	103268	42720	28927.3	103310	171345	26706.3	82666.7	22684	197649	29312.8
Q8TF30	4	1	31.9404	5.9952e-15	1.06555e-13	9.24491	1	COV	AMB	91894	WASP homolog-associated protein with actin_ membranes and microtubules OS=Homo sapiens OX=9606 GN=WHAMM PE=1 SV=2	609.416	1169.53	1623.47	491.471	1028.75	592.904	1803.31	2033.81	1528.58	227.067	3456.35	2012.64	2161.18	863.493	897.664	1066.65	371.127	2181.37	1096.46	3332.22	2000.84	2819.37	3004.04	1264.48	4062.08	166.837	2592.18	477.539	1308.43	556.753	392.92	4689.94	1192	1371.31	439.496	308.28	2289.92	2467.36
O95372	3	2	15.8026	1.74593e-06	1.23631e-06	9.9683	0.996091	COV	AMB	25079.2	Acyl-protein thioesterase 2 OS=Homo sapiens OX=9606 GN=LYPLA2 PE=1 SV=1	83.5747	8.91676	222.828	51.8571	83.0196	20.6739	0	0	195.438	144.404	469.221	109.231	32.8047	603.21	41867.6	56543.2	27033.8	0	3187.02	84.0984	0	124.237	1708.68	917.384	0	86.9937	0	0	107.444	345.388	158.365	1190.44	6.7798	901.203	10.26	173.618	758.054	369.599
P40616	3	2	11.3693	4.01124e-13	3.56467e-12	6.69323	1	COV	AMB	20531.6	ADP-ribosylation factor-like protein 1 OS=Homo sapiens OX=9606 GN=ARL1 PE=1 SV=1	2347.16	3154.59	3682.82	2417.16	1326.8	791.943	952.312	760.605	1167.3	1360.06	1424.15	1839.67	1984.92	1327.2	1084.55	1159.64	1270.97	2340.38	1154.41	1976.58	1839.73	1868.21	1301.27	474.044	2265.38	356.649	1080.91	1031.8	2029.35	668.331	100.326	1958.12	2569.05	793.718	310.977	262.83	1302.74	1889.34
Q13790	3	2	12.2313	0.000640791	0.000235798	5.53318	0.954429	COV	AMB	35741.7	Apolipoprotein F OS=Homo sapiens OX=9606 GN=APOF PE=1 SV=2	82.6432	110.189	113.601	27.3138	200.682	84.2896	0	152.845	66.2774	11.5215	0.563376	467.752	305.396	143.885	303.398	438.253	36.7314	99.5548	20.8898	100.835	514.594	38.7089	289.36	68.6112	234.83	285.558	251.079	80.3471	45.534	281.43	70.2659	182.844	149.844	133.701	0	5.839	121.428	183.347
O95395	3	1	18.4804	3.90505e-05	1.9173e-05	571.945	0.974535	COV	AMB	51605	Beta-1_3-galactosyl-O-glycosyl-glycoprotein beta-1_6-N-acetylglucosaminyltransferase 3 OS=Homo sapiens OX=9606 GN=GCNT3 PE=2 SV=1	1289.03	875.588	1176.1	761.893	507.812	16.0088	355.654	17.0446	392.171	549.7	245.52	86.9188	0	22.4137	0	26.4137	264.942	38.1993	3.20352	0	198.921	12.2284	0	0	0	20.3389	0	0	40.941	0	0	0	65.5114	0	0	0	0	0
Q9ULD4	3	1	23.5952	7.83921e-05	3.60958e-05	110.169	0.973565	COV	AMB	137399	Bromodomain and PHD finger-containing protein 3 OS=Homo sapiens OX=9606 GN=BRPF3 PE=1 SV=2	127710	124824	99494.1	70663.4	46811.7	35549.7	13778.4	32479.5	65491.6	971.002	1840.66	647.256	483.677	593.624	28.4188	0.00239739	506.647	77.2721	213.235	70.7264	181.021	42.5255	248.852	59.0295	204.452	71.4207	1010.08	55.5059	161.962	0	60.7199	260.971	3005.56	412.446	386.526	47.4748	112.634	120.707
A6NHC0	3	1	21.1036	0.00720474	0.00203906	Infinity	0.751794	COV	AMB	80171.1	Calpain-8 OS=Homo sapiens OX=9606 GN=CAPN8 PE=2 SV=3	70.3305	150.15	166.976	0	463.062	126.029	0	0	70.5226	179.013	403.541	329.899	230.805	15.3678	0	0	0	0	0	0	310.108	2248.92	0	0	0	0	0	0	0	0	0	0	0	0	0	0	0	0
Q96DG6	3	2	21.7351	0.00107242	0.00037521	4.80923	0.934058	COV	AMB	28390.4	Carboxymethylenebutenolidase homolog OS=Homo sapiens OX=9606 GN=CMBL PE=1 SV=1	89440.9	60052.2	29318.9	23281.9	75684.2	106185	58099	74057.2	49312	11459.4	101732	120667	38176.4	5.4835	89730.5	13721.3	8931.84	198197	77303.1	239317	124059	88505.7	217945	171896	141628	29401	22724.7	28907.7	12672.3	70079.5	30989.7	143595	16031.6	90898.2	16328.1	7241.16	19526.3	8925.68
Q9UBZ9	3	1	18.6252	0.00833764	0.00231907	3.69714	0.710915	COV	AMB	139446	DNA repair protein REV1 OS=Homo sapiens OX=9606 GN=REV1 PE=1 SV=1	554.309	1072.74	1005.74	1116.08	613.694	327.097	46.828	871.534	383.421	892.636	2462.49	1014.22	1764.29	811.101	26.8444	210.369	406.738	394.269	103.258	709.045	366.804	308.67	399.106	0	487.731	90.8363	407.748	956.931	418.78	76.0161	0	631.923	411.497	0	923.215	263.898	826.813	1896.36
A6NFH5	3	2	15.255	4.63275e-11	1.22895e-10	4.87553	1	COV	AMB	15678.7	Fatty acid-binding protein 12 OS=Homo sapiens OX=9606 GN=FABP12 PE=2 SV=2	320.802	760.794	1167.51	887.246	2927.52	1637.76	1501.98	771.905	477.751	497.711	1432.64	1498.05	849.567	639.351	508.567	486.321	657.843	1311.74	490.684	2921.11	2377.6	866.347	496.798	508.91	3972.91	4212.18	923.985	521.162	480.029	529.164	3195.66	1398.21	3177.01	310.097	88.2843	137.668	5547.68	1960.69
O14526	3	1	14.0959	3.56129e-07	2.89025e-07	104.498	0.99952	COV	AMB	97488.4	F-BAR domain only protein 1 OS=Homo sapiens OX=9606 GN=FCHO1 PE=1 SV=2	10.3997	21.6857	878.102	1064.69	317.308	52.7119	457.697	140.5	412.187	73.366	2333.98	989.109	593.692	89.5054	26.4783	20.3281	35.8085	285.873	21.7644	1425.48	455.323	108.298	1764.21	29.9096	2942.66	124.363	8.23766	0	1.59194	0	33.1211	359.823	1636.09	0.0248328	18.4886	3.6748	2620.82	20.6123
P05062	3	3	19.6803	4.15287e-09	5.76647e-09	10.5851	0.999997	COV	AMB	39986.3	Fructose-bisphosphate aldolase B OS=Homo sapiens OX=9606 GN=ALDOB PE=1 SV=2	569.931	559.161	236.599	428.736	503.66	748.074	468.653	651.128	371.487	406.599	338.262	241.276	663.912	22.9154	1846.57	1968.45	882.823	30622.5	513.913	120.618	288.512	240.2	24.7136	130.811	237.41	376.016	397.654	114.697	184.954	122.579	597.223	216.634	264.519	405.968	509.286	259.26	233.429	285.242
P78367	3	1	22.2932	0.00353985	0.001098	61.7772	0.787476	COV	AMB	35213.1	Homeobox protein Nkx-3.2 OS=Homo sapiens OX=9606 GN=NKX3-2 PE=2 SV=2	7.16546	0	0	12.2468	17.316	0	0	0	0	0	0	453.853	55.7384	0	0	0	0	147.235	13.2002	111.5	166.983	0	0	64.5772	0	611.15	0	429.781	855.203	0	18.0592	0	839.242	0	598.535	868.504	4100.49	2278.87
A0A0A0MT36;A0A0C4DH24	3	1	20.9467	0.000103361	4.56331e-05	2.65622	0.970535	COV	AMB	12454	Immunoglobulin kappa variable 6D-21 OS=Homo sapiens OX=9606 GN=IGKV6D-21 PE=3 SV=1	6010.8	8974.46	6073.24	7318.33	6384.46	3568.69	6254.5	7731.54	7955.23	6451.9	5644.24	7634.47	4924.02	6215.19	3741.63	1153.66	4218.21	18339.4	8970.02	11975.2	9027.28	7121.3	17650.4	2031.41	9084.82	1587.76	3673.92	11276.7	7842.21	3873.93	2830.78	7927.16	10524.1	3350.85	16290.7	3733.26	13411	6216.83
P36268	3	1	15.551	0.000293797	0.000117873	Infinity	0.999978	COV	AMB	62113.2	Inactive glutathione hydrolase 2 OS=Homo sapiens OX=9606 GN=GGT2 PE=1 SV=3	0	0.223085	0	0	0	0	0	0	0	0	0	12.4746	0	387.206	0	22.7107	6955.92	367.64	0	0	18.7007	0	0	0	0	0	0	0	0	0	0	0	626.052	0	0	0	0	0
Q9H0H0	3	1	17.4416	0.0463244	0.0105422	5.46493	0.887462	COV	AMB	136205	Integrator complex subunit 2 OS=Homo sapiens OX=9606 GN=INTS2 PE=1 SV=2	1394.98	581.194	1280.75	479.73	1951.86	2216.52	28.3168	215.705	2300.03	85.4452	104.435	131.311	19.1887	247.002	89.7618	48.0704	213.086	29.2685	12.4453	20.4896	293.546	104.094	0	14.6692	55.8795	1.53423	0	5.04433	45.5627	0	0	0	48.248	32.0153	50.4258	71.4059	97.1349	2.26452
P59047	3	1	20.1141	5.36987e-07	4.26076e-07	17.1615	0.999277	COV	AMB	137080	NACHT_ LRR and PYD domains-containing protein 5 OS=Homo sapiens OX=9606 GN=NLRP5 PE=2 SV=2	3551.32	3616.28	48.3878	7875.55	1375.29	111.985	856.248	1759.42	1140.41	185.818	130.746	3436.91	839.394	0	31.4552	958.283	576.481	753.531	70.0028	147.842	0	460.035	2315.08	1156.03	908.28	0	35.5091	0	127.457	0	0	116.227	782.603	0	0	153.425	327.22	0
Q9UQ72	3	3	24.2467	5.9006e-05	2.77445e-05	4.22749	0.97829	COV	AMB	37431.4	Pregnancy-specific beta-1-glycoprotein 11 OS=Homo sapiens OX=9606 GN=PSG11 PE=2 SV=3	26620.4	24939.7	21111.9	6391.44	23042	17883.3	17756.7	21379.4	24941.4	945.585	20924.3	31726.5	22733.6	394.476	48964	3895.46	6347.83	93291.3	24735.2	64604.8	77850.4	30023.8	58295.5	58471.2	42852	24108.6	6863.79	3665.85	7512.12	46994.9	6724.9	76119.7	2856.98	74494	2333.72	1440.96	8161.25	4956.56
Q96G01	3	1	18.0167	0.0125591	0.00334161	3.87292	0.674793	COV	AMB	111320	Protein bicaudal D homolog 1 OS=Homo sapiens OX=9606 GN=BICD1 PE=1 SV=3	47.1985	967.469	988.333	18.8423	181.543	77.2078	49.3339	265.567	303.875	147.875	61.4125	54.7917	43.8342	95.6902	43.0286	41.719	25.3246	46.0864	57.3547	66.1083	38.2405	69.1461	2.934	12.3549	31.0447	2.12646	4.98247	4.20144	29.2589	19.161	163.355	20.8865	29.6522	15.9927	1.01838	14.7132	27.7022	24.6518
Q99581	3	2	20.6521	1.06559e-12	6.53077e-12	8.34026	1	COV	AMB	25144.6	Protein FEV OS=Homo sapiens OX=9606 GN=FEV PE=1 SV=1	2324.45	842.183	608.087	4384	2212.52	2838.2	1143.44	283.222	899.825	1060.48	2474.12	1528.91	1918.01	242.665	318.051	357.214	131.187	89.0802	526.118	4765.84	1356.54	926.36	715.597	1421.08	5491.51	3495.05	2462.04	1089.21	2413.87	332.016	2088.23	474.84	2287.08	133.707	3038.83	2294.24	3747.6	834.663
O95785	3	2	16.7281	0.00742605	0.0020917	2.09751	0.826651	COV	AMB	180328	Protein Wiz OS=Homo sapiens OX=9606 GN=WIZ PE=1 SV=2	708.437	795.398	1137.96	1030.67	1868.58	1278.91	2860	1549.07	1022.63	813.128	2447.01	2028.77	3264.61	3623.77	6761.47	7783.06	5655.3	1603.63	1333.68	1686.03	2353.93	1671.56	1065.39	652.947	2092.85	2549.57	1310.04	1533.89	1312.76	449.318	164.39	1145.75	2070.72	637.945	834.977	1039.97	1341.14	973.855
Q9Y5F6	3	1	17.744	7.33413e-13	5.21411e-12	49.7558	1	COV	AMB	102605	Protocadherin gamma-C5 OS=Homo sapiens OX=9606 GN=PCDHGC5 PE=2 SV=1	36917.8	16830	25031.4	23075.7	6993.85	1192.73	18179.3	15204.2	12179.1	13862.7	25440.5	48324.7	9430.24	2742.98	2595.83	4499.96	2779.4	24340.2	2617.35	3482.9	46672.6	9811.11	22163.8	169.213	35588.3	211.352	339.422	0	1412.61	33.5148	146.433	7360.57	21481.3	66.2328	658.579	30.2247	24427.5	655.438
Q8IUI4	3	3	18.9637	1.90277e-09	2.96895e-09	7.19844	0.999998	COV	AMB	27282.8	Putative protein SNX29P2 OS=Homo sapiens OX=9606 GN=SNX29P2 PE=5 SV=2	1571.22	1412.81	1258.12	1823.74	5370.22	4939.29	2685.62	1046.29	956.176	2918.75	270.515	2082.29	2089.88	1035.9	29224.6	10692.2	833.689	1041.7	1923.32	4186.68	877.407	6706.6	2138.23	2486.98	2663.17	7271.8	1514.84	1208.43	6095.86	3331.93	4605.86	2086.57	236.015	2840.26	249.237	979.233	772.307	3191.11
Q86V86	3	1	17.5546	0.0445918	0.0102001	118.038	0.835134	COV	AMB	36347.4	Serine/threonine-protein kinase pim-3 OS=Homo sapiens OX=9606 GN=PIM3 PE=1 SV=3	0	0	5.04113	0	0	0	0	0	0	0	19.0211	0	23.1533	0	0	0	0	0	0	25.9821	0	0	0	62.4333	0	640.459	533.723	0	0	0	0	0	22.182	0	0	0	0	0
O95219	3	1	15.6215	2.09781e-09	3.21426e-09	7.55375	1	COV	AMB	52194.1	Sorting nexin-4 OS=Homo sapiens OX=9606 GN=SNX4 PE=1 SV=1	3444.67	3815.22	3053.81	3168.78	6239.92	5200.42	11818.5	8108.8	5264.53	5789.88	9109.7	8360.61	15481	3632.12	3269.85	2422.35	1913.33	1031.81	3068.28	5186.3	8740.8	12608.2	6734.45	11770.9	6693.42	2913.08	13695.5	3408.14	597.838	737.287	17988.4	8481.12	3933.56	1012.98	3554.17	1384.22	2401.74	1195.23
Q9BQS2	3	1	16.8468	1.85152e-10	3.96481e-10	22.3071	1	COV	AMB	48059.9	Synaptotagmin-15 OS=Homo sapiens OX=9606 GN=SYT15 PE=2 SV=3	1064.49	989.018	822.838	1133.8	72.0962	142.766	423.966	242.283	220.359	909.162	244.761	145.265	542.101	789.054	673.15	51.5188	298.64	3.89613	615.634	45.1062	288.19	1772.61	186.571	299.046	224.971	45.4271	1253.82	74.8465	404.657	243.141	1676.26	16.4446	0	183.487	47.4941	20.7137	82.8233	468.825
Q6ZMR5	3	1	18.1317	2.86378e-09	4.07194e-09	3305.48	1	COV	AMB	48024.9	Transmembrane protease serine 11A OS=Homo sapiens OX=9606 GN=TMPRSS11A PE=1 SV=1	0	84.832	50.9141	25.6458	226.907	42.2564	108.517	14.0702	81.4509	39.1636	449.848	9.99921	171.734	96.693	1194.86	1562.81	133.074	11.9999	13.8955	22.6676	15.3812	0	31.4362	39.1432	0	0	38.2293	0	0	0	245.474	224.543	0	91.1585	1.4771	0	0	43.6873
Q8WZ59	3	2	18.969	0.00419821	0.00126255	12.5956	0.849927	COV	AMB	20084.4	Transmembrane protein 190 OS=Homo sapiens OX=9606 GN=TMEM190 PE=1 SV=1	884.127	2215.51	583.037	336.566	2538.94	2331.54	307.788	187.194	996.69	198.28	363.091	507.829	226.751	156.757	119.399	83.7679	11.4766	23.1228	241.618	1575.15	720.015	284.293	5.87122	0	576.767	40.1993	31.1451	16.5328	85.0913	7.47019	172.56	35.2336	143.68	102.095	9.82861	59.0225	0	0.108037
Q9H6J7	3	1	23.6642	0.000667086	0.000243959	10.0975	0.914606	COV	AMB	37923.8	UPF0705 protein C11orf49 OS=Homo sapiens OX=9606 GN=C11orf49 PE=1 SV=2	3054.88	4196.36	2950.44	2694.53	1541.75	1069.71	1000.86	589.106	5000.26	533.209	702.898	410.72	397.233	1251.56	26940.4	62524.3	7101.57	594.529	3031.53	694.524	137.381	332.452	247.169	2303.79	72.837	139.701	172.808	497.244	998.258	171.73	160.29	126.638	287.386	295.018	172.859	218.851	263.623	1805.34
P52739	3	1	22.5655	6.29231e-10	1.16496e-09	44.1591	0.999997	COV	AMB	72448.6	Zinc finger protein 131 OS=Homo sapiens OX=9606 GN=ZNF131 PE=1 SV=2	1.01148e+06	1.16545e+06	967315	1.25102e+06	38925.7	9667.69	8580.43	45732.9	65301.9	20865.2	40151.1	24992.3	9693.12	4926.61	34830	48763.3	379810	25025.6	4282.19	5710.87	11538.2	53285.2	23155.7	19296.8	7943.45	35.9559	332.225	262.767	795.399	18806.1	329.846	533.213	31294	1625.46	180.185	4.95345	29386	726.401
P00326	2	1	20.8842	7.081e-13	5.21411e-12	125.455	1	COV	AMB	40723.1	Alcohol dehydrogenase 1C OS=Homo sapiens OX=9606 GN=ADH1C PE=1 SV=2	7623.29	2254.79	129.9	4631.36	639.899	361.555	473.984	5103.88	309.145	921.016	138.238	1273.17	652.013	820.325	422.007	448.663	1047.75	1465.33	392.651	602.948	548.238	581.009	1181	0	541.376	22.1152	154.381	89.5883	293.398	0	0	360.019	304.46	44.4489	117.497	0	1041.94	23.9298
Q49AH0	2	1	17.6521	1.11137e-05	6.1728e-06	9.28304	0.993444	COV	AMB	21534.8	Cerebral dopamine neurotrophic factor OS=Homo sapiens OX=9606 GN=CDNF PE=1 SV=2	3650.71	4643.96	16400.8	7502.38	3279.21	1081.89	2062.29	3593.89	2872.42	14739	1428.69	11129.5	7484	40813.7	110019	115510	16195.9	23650.1	61167.4	30221.9	13838.2	19696.6	12561.6	9082.66	7202.34	7110.92	4131.07	2738.36	17638.1	2436.01	496.755	5199.52	10210.8	10495.8	3446.73	2174.14	38316.1	12293
P29973	2	1	12.0868	0.00111533	0.000386417	Infinity	0.902505	COV	AMB	79984.9	cGMP-gated cation channel alpha-1 OS=Homo sapiens OX=9606 GN=CNGA1 PE=1 SV=3	15.8146	0.0905023	5.79346	17.9369	34.7735	14.3903	0	12.8158	19.5914	1.69118	23.6595	0.984059	3.38266	6.40382	0	16.2138	9.8894	22.483	0	0	12.2464	0	0	0	0	0	0	0	0	0	0	0	0	0	0	0	0	0
P09093	2	2	10.3777	3.57624e-11	9.77878e-11	17.2096	1	COV	AMB	30058.9	Chymotrypsin-like elastase family member 3A OS=Homo sapiens OX=9606 GN=CELA3A PE=1 SV=3	3156.71	2916.29	4770.38	6588.52	3165.86	523.712	1718.01	968.252	8435.66	906.364	1356.33	6212.83	800.12	29125.7	904.121	153.15	4600.85	31987.4	2638.86	1021.88	4891.18	1097.25	10562.1	999.824	10199.3	442.561	630.371	991.486	10047.7	3701.78	90.3036	1895.12	310.818	221.148	691.773	281.207	93.9981	3217.09
Q9UNN5	2	1	11.9622	3.04767e-12	1.59317e-11	44.2564	1	COV	AMB	74410.5	FAS-associated factor 1 OS=Homo sapiens OX=9606 GN=FAF1 PE=1 SV=2	21718.5	20904.9	33595.1	1434.75	30217.8	16483.4	61005.4	69791.9	38716.6	410.219	121431	28981	49849.7	1318.18	55131.3	53508.1	2426.29	76628	8440.19	183310	113317	59019.4	99629.7	86420.9	249683	6022.61	8015.77	3036.76	9541.86	5760.45	3962.27	127563	2495.69	63692.9	435.858	689.081	35472.9	16881.3
Q0JRZ9	2	1	12.0394	5.4812e-11	1.39171e-10	1474.84	1	COV	AMB	89437.8	F-BAR domain only protein 2 OS=Homo sapiens OX=9606 GN=FCHO2 PE=1 SV=2	2559.23	2386.71	4688.41	4976.99	1960.56	9.0053	4926.04	2519.09	10055.3	2584.73	19528	2777.33	477.931	1310.07	0	1022.08	5235.7	13344.9	278.876	1620.82	4068.51	3521.53	6549.91	0	15186.8	0	155.964	161.678	9329.04	0	0	20529.5	5888.13	0	2368.93	0	56.2833	861.79
Q8NEA4	2	2	10.7672	0.00377139	0.00115173	2.48121	0.874698	COV	AMB	22333.5	F-box only protein 36 OS=Homo sapiens OX=9606 GN=FBXO36 PE=2 SV=2	991.192	1009.05	808.915	356.21	708.935	565.98	1012.42	709.275	973.173	931.493	413.335	668.257	698.847	901.177	1326.76	1239.49	1300.39	556.122	1045.3	534.114	1037.49	821.945	207.809	1500.17	344.047	641.222	482.329	81.0289	767.634	61.7806	922.086	444.888	447.087	3.81098	783.855	675.933	422.455	6.25915
Q9UHW5	2	1	11.7441	0.0451817	0.0103085	Infinity	0.502528	COV	AMB	33217.6	GPN-loop GTPase 3 OS=Homo sapiens OX=9606 GN=GPN3 PE=1 SV=2	160.407	527.717	141.347	72.8902	50.7285	0	17.7563	0	48.4601	7.05905	0	0	0	25.4547	0	0	11.9682	0	0	0	0	0	0	0	0	0	0	0	0	0	0	0	0	0	0	0	0	0
P02100	2	1	15.2145	3.19228e-05	1.59376e-05	2.8122	0.981454	COV	AMB	16259.9	Hemoglobin subunit epsilon OS=Homo sapiens OX=9606 GN=HBE1 PE=1 SV=2	76.1028	49.7338	25.7755	18.2572	97.235	10.3316	88.2304	34.5486	41.6667	21.0978	10.5424	46.3604	25.8769	11.0625	82.33	22.0242	11.2905	104.961	15.1497	5.08856	51.6978	105.889	32.9066	87.268	15.2022	34.1633	25.8241	29.8865	23.8347	11.6877	114.687	40.0266	8.90054	183.825	255.418	43.8836	124.587	22.8306
P26927	2	1	9.9324	0.000794556	0.00028645	2.34769	0.977196	COV	AMB	82886.2	Hepatocyte growth factor-like protein OS=Homo sapiens OX=9606 GN=MST1 PE=1 SV=2	456.248	335.556	18.5538	160.087	751.162	818.54	168.129	267.095	207.816	45.1629	164.563	47.4145	87.8167	0	89.2736	51.1996	43.1793	37.7127	40.831	41.4418	51.0176	117.643	88.9879	227.975	88.8917	90.1248	69.2662	64.1132	46.4865	88.26	83.8332	106.511	38.4258	112.323	90.0732	37.9426	26.2497	37.0134
P18065	2	1	11.0396	3.33067e-16	8.45678e-15	39.324	1	COV	AMB	35897.7	Insulin-like growth factor-binding protein 2 OS=Homo sapiens OX=9606 GN=IGFBP2 PE=1 SV=2	368.739	484.063	1037.75	341.115	1005.85	630.088	1407.22	650.52	824.282	263.59	3276.92	1110.92	1197.45	157.457	222.967	349.438	214.961	515	99.0984	5628.73	1099.43	2087.38	728.928	640.626	4521.73	1358.56	57.3199	876.054	1039.68	70.293	105.037	2557.78	1043.12	486.39	120.094	50.9743	1066.58	893.017
P08637	2	1	11.4842	2.11855e-05	1.10099e-05	Infinity	0.981883	COV	AMB	29374.3	Low affinity immunoglobulin gamma Fc region receptor III-A OS=Homo sapiens OX=9606 GN=FCGR3A PE=1 SV=2	50.2759	0.0749044	281.762	4.76362	64.4701	4.77603	2.11473	0.020671	22.9461	0.814911	120.628	0	2.0678	8.43622	0	0	5.01746	3.67144	5.83493	64.5885	5.01057	137.561	119.616	0	9.13134	0	7.82544	0	0	0	0	222.034	4.74571	0	0	0	9.24581	0
Q9UJU2	2	2	23.42	1.01322e-07	9.7343e-08	2.6958	0.999584	COV	AMB	44314.8	Lymphoid enhancer-binding factor 1 OS=Homo sapiens OX=9606 GN=LEF1 PE=1 SV=1	1750.24	3101.21	2311.01	1495.68	1798.83	2754.99	7915.17	6526.05	4721.29	1620.28	4028.57	4038.58	2337	2043.96	4774.01	6462.88	1683.05	9483.38	4440.45	7303.6	1964.26	5115.02	9073.71	2938.22	5633.56	5203.74	2420.65	1999.31	4119.58	3155.24	3112.95	4771.24	5187.41	1382.99	1005.8	2671.01	6420.02	12766.7
Q9BXW4	2	2	9.5299	0.0419108	0.00967402	25.0657	0.553587	COV	AMB	16965.7	Microtubule-associated proteins 1A/1B light chain 3C OS=Homo sapiens OX=9606 GN=MAP1LC3C PE=1 SV=1	0	0	0	0	148.941	0	0	0	0	0	609.794	0	188.381	0	81.1326	0	0	0	0	512.097	2785	220.884	468.733	0	0	3019.74	3510.32	0	0	79.0515	289.073	0	0	0	0	0	0	216.945
Q15599	2	1	8.9734	7.13941e-05	3.32054e-05	5.793	0.987507	COV	AMB	37641.9	Na(+)/H(+) exchange regulatory cofactor NHE-RF2 OS=Homo sapiens OX=9606 GN=SLC9A3R2 PE=1 SV=2	193.66	121.02	1255.86	957.216	919.195	62.9889	1411.11	1453.29	60.2408	601.479	1697.46	10.1897	413.774	696.197	65.2614	142.045	372.027	90.313	6791.74	1702.69	43.2017	450.212	3561.38	1504.24	3863.5	1492.39	716.605	237.493	39.1161	561.087	73.9974	1381.84	1531.07	238.252	2.17098	5.02188	34.7988	1188.55
A0A075B759;F5H284;P0DN26;Q9Y536;P62937	2	1	10.6917	4.8182e-06	3.04755e-06	2.29344	0.99962	COV	AMB	18425	Peptidyl-prolyl cis-trans isomerase A-like 4E OS=Homo sapiens OX=9606 GN=PPIAL4E PE=3 SV=1	212.046	72.451	177.469	73.6286	696.434	432.671	152.647	157.487	273.193	346.082	100.324	104.192	217.777	181.184	17.8813	101.17	13.4273	165.99	163.017	24.3835	18.6062	32.1734	236.832	156.733	29.5278	415.238	0	254.706	454.78	0	0	0	142.359	87.0365	958.823	487.969	0.317899	70.4636
P54707	2	1	12.8623	1.6725e-11	5.30822e-11	37.9357	1	COV	AMB	116366	Potassium-transporting ATPase alpha chain 2 OS=Homo sapiens OX=9606 GN=ATP12A PE=1 SV=3	3879.02	2981.3	4964.27	4072.25	13201.9	9737.83	35335.4	30255.5	20114.7	2935.28	38548.8	22878.4	1369.19	11274.3	10719.3	7205.65	7654.34	22311.5	18483.9	22823	4820.22	19748.5	14388.4	11619.5	20667.6	22107.3	13205.9	3233.93	9037.03	5231.32	5324.86	532.053	1257.79	340.675	12.2512	556.219	254.515	133.786
Q494X1	2	1	10.992	2.05574e-06	1.43285e-06	99.7257	0.998475	COV	AMB	16697	Protein FAM153C OS=Homo sapiens OX=9606 GN=FAM153C PE=1 SV=1	98.1032	149.323	74.1323	37.0074	600.226	876.126	130.699	19.6842	660.258	415.072	8.89859	73.6263	39.4919	50.4564	43.3095	0	524.364	29.8163	573.181	0	68.1768	667.434	60.5204	0	0	57.6137	0	0	3000.41	192.445	0	0	0	1859.93	0	0	289.423	1230.06
Q8N7I0	2	2	10.8225	1.63507e-11	5.30822e-11	8.87317	1	COV	AMB	21935.7	Protein GVQW1 OS=Homo sapiens OX=9606 GN=GVQW1 PE=2 SV=1	14834.3	14308.6	13902.5	15804.6	9231.5	5350.13	9383.51	6471.74	14436.4	9318.22	14981.5	19085.4	2539.84	4441.47	1503.23	1877.9	4833.17	21815.4	7883.67	10124.5	7482.05	7773.51	34445.3	560.47	9815.45	674.634	4886.44	7726.33	6490.08	2025.76	1884.37	7902.94	9784.81	2151.33	2650.07	98.1185	10998.8	2111.68
Q9Y2Z0	2	1	11.771	1.42208e-07	1.28956e-07	17.0075	0.999665	COV	AMB	41309.3	Protein SGT1 homolog OS=Homo sapiens OX=9606 GN=SUGT1 PE=1 SV=3	6553.65	4769.93	366.191	414.672	2926.51	2588.47	2435.1	3728.03	4852.68	143.257	2110.63	619.531	805.931	0	3510.14	1856.28	244.595	5142.16	283.091	3253.31	2449.2	479.304	4431.2	1690.91	2050.28	155.596	202.262	253.313	104.736	194.981	708.904	3022.45	99.9704	448.872	141.922	246.017	29.1113	101.586
A6NKF1	2	1	11.396	1.22705e-08	1.5145e-08	9.90739	0.999923	COV	AMB	44180.5	SAC3 domain-containing protein 1 OS=Homo sapiens OX=9606 GN=SAC3D1 PE=1 SV=2	280.63	595.284	545.783	2136.4	689.238	1181.14	3608.64	997.301	1014.78	1275.59	1208.78	1706.37	2187.19	1987.1	491.262	186.537	296.836	53.6029	374.307	793.013	1140.15	772.334	1431.43	1453.95	87.7589	1020.5	3773.61	382.308	124.794	1024.1	4976.16	237.851	14.5886	100.05	0	19.1562	40.7793	901.176
Q8TAD8	2	1	11.9679	2.42282e-09	3.52966e-09	2647.24	0.999999	COV	AMB	45834.6	Smad nuclear-interacting protein 1 OS=Homo sapiens OX=9606 GN=SNIP1 PE=1 SV=1	16289.7	18695.1	6030.44	3580.98	1047.81	392.049	3539.28	1863.71	1254.01	172.869	500.408	442.76	148.202	695.783	341.788	0	669.455	0	22.2915	0	21.8658	25.2274	59.8597	40.4858	0	35.3555	225.885	41.0473	61.7748	16.153	135.627	10.1224	217.112	0	7.89109	2.58287	1.83775	16.3861
Q86XE0	2	1	22.4979	2.01295e-09	3.11105e-09	123.769	1	COV	AMB	46741.1	Sorting nexin-32 OS=Homo sapiens OX=9606 GN=SNX32 PE=1 SV=1	95249.6	36163.3	103474	47295.1	1097.52	548.598	1735.29	14648.2	49210.6	378.878	774.447	552.748	859.191	3501.91	931.916	79.0899	2133.98	832.585	108.756	172.624	210.471	141.728	553.346	600.68	189.634	407.03	1526.33	197.985	39.0751	627.74	1766.35	59.2394	203.056	8.48814	82.2796	296.143	208.215	265.531
Q969V4	2	1	11.389	0.00665893	0.00189971	6.15755	0.821408	COV	AMB	48625.3	Tektin-1 OS=Homo sapiens OX=9606 GN=TEKT1 PE=1 SV=1	264.857	1088.62	1650.74	356.603	839.511	1247.28	542.957	580.258	138.898	4021.6	1061.7	610.363	273.38	2200.11	45686.7	5369.2	5187.99	159.812	17657.4	1159.89	563.153	21808.2	0	3774.76	1411.21	3125.24	654.673	566.099	10720.9	2630.42	2505.52	2611.32	453.954	6584.51	121.206	116.038	4238.83	15320.2
Q86T82	2	2	11.1873	1.1383e-09	1.90863e-09	8.61963	0.999989	COV	AMB	111082	Ubiquitin carboxyl-terminal hydrolase 37 OS=Homo sapiens OX=9606 GN=USP37 PE=1 SV=2	4968.34	2764.26	4973.28	4209.76	1587.61	3465.39	6836.35	4409.51	5280.87	1190.32	5678.91	4108.35	765.903	1707.97	2485.31	1612.2	1203.22	10528	2747.67	7843.41	365.22	4780.14	9203.31	1294.88	8200.7	5118.88	1274.27	676.973	2927.85	1343.57	1393.68	7898.26	3677.34	675.831	915.485	1557.67	1530.67	5887.75
Q15916	2	1	10.7628	0.00184151	0.000604989	54.2305	0.965219	COV	AMB	49262.3	Zinc finger and BTB domain-containing protein 6 OS=Homo sapiens OX=9606 GN=ZBTB6 PE=1 SV=1	0	0	0	59.8779	291.765	0	172.932	6.61722	0	4.27777	1579.37	3223.59	7841.2	0	0	0	0	0	0	5675.07	728.75	5049.19	854.282	0	4616.58	2439.19	65.4314	573.254	0	0	0	2298.27	1149.87	0	0	0	848.194	0
P04278	15	12	89.6969	1.9043e-09	2.96895e-09	3.40624	1	HCTR	AMB	44007.4	Sex hormone-binding globulin OS=Homo sapiens OX=9606 GN=SHBG PE=1 SV=2	2112.79	2407.79	4495.33	5535.29	3275.64	4171.57	7542.15	4401.36	2394.73	3878.19	10241.3	7857.96	7881.46	5285.67	9580.96	11770.2	5227.07	6680.71	6938.95	11331.6	8717.04	7617.29	13432.1	15252.6	22902.5	12360.3	6516.67	3376.09	12097.1	13891.8	12654.9	6516.37	8155.6	9417.64	2509.73	1912.86	19322.9	11589.4
Q9ULC5	12	7	77.7096	0.00810429	0.00226124	2.0617	0.996187	HCTR	AMB	76903.3	Long-chain-fatty-acid--CoA ligase 5 OS=Homo sapiens OX=9606 GN=ACSL5 PE=1 SV=1	14103.1	9316.86	4735.13	12757.1	7805.55	14198.4	4504.69	7226.06	6314.05	7219.48	5193.48	8567.39	3833.99	790.493	3281.7	1913.04	1904.84	6547.15	7157.02	9819.85	4174.35	7883.19	6323.09	6124.91	5468.65	7123.91	4285.26	14543.3	6891.61	10524.1	9840.54	4930.03	15344.3	6114.82	6644.42	5867.54	7562	6217.65
Q13129	12	6	67.6273	0.000152983	6.56772e-05	2.43533	0.994006	HCTR	AMB	223029	Zinc finger protein Rlf OS=Homo sapiens OX=9606 GN=RLF PE=1 SV=2	83270	44637	11487.8	149939	29992.4	66099.2	47338.3	45616.7	20739.7	48344.6	28684.5	39724.4	83976.6	1484.77	32761.4	23390	18549.4	14755.5	49682.6	31480.1	43632.6	83809.8	33569	88095.9	32078.9	67517.9	136208	62943	125200	88181.7	165565	63875.9	32149.1	109530	16809.1	22780.4	51631.1	64982.1
Q8N7B9	11	6	62.8545	2.5669e-06	1.71514e-06	4.8899	1	HCTR	AMB	50717.2	EF-hand calcium-binding domain-containing protein 3 OS=Homo sapiens OX=9606 GN=EFCAB3 PE=2 SV=1	14814.2	10563.9	8193.62	12827.5	12318.9	15656.3	12275.5	10541.2	11631.1	6364.03	7012.01	15221.7	9427.28	8894.18	20435.6	15466.9	12194.8	19418.9	6753.54	11140.5	9316.99	12071.2	15870.3	13010.2	10428.5	12021.5	12691.2	10005.6	7733.83	11242.4	4732.14	9113.99	3062.1	4928.69	6099.15	9856.28	4929.58	4659.98
Q13523	11	4	61.7621	3.07504e-06	2.02209e-06	4.46885	0.999381	HCTR	AMB	117329	Serine/threonine-protein kinase PRP4 homolog OS=Homo sapiens OX=9606 GN=PRPF4B PE=1 SV=3	2188.21	456.52	556.325	319.173	1584.04	1909.89	871.581	743.01	1491.53	515.519	506.059	650.886	83.9995	0	585.86	408.076	358.66	183.316	504.681	316.158	127.616	780.355	585.533	733.378	417.504	540.101	831.227	444.928	482.382	1422.29	579.253	202.498	162.376	576.397	16.5677	21.4011	250.098	395.107
Q02952	8	4	35.8259	2.53078e-09	3.62748e-09	3.83606	1	HCTR	AMB	192052	A-kinase anchor protein 12 OS=Homo sapiens OX=9606 GN=AKAP12 PE=1 SV=4	5832.19	8742.05	6951.24	4090.68	3696.8	6137.85	3970.54	5980.45	4668.45	3463.16	6785.46	6134.47	2751.85	8240.26	3496.8	2526.46	1615.97	8243.41	5076.03	7448.48	3695.84	5198.26	7974.18	4470.85	2719.21	4116.07	2147.29	6128.75	4697.5	6536.39	7055.38	2410.87	1919.56	9852.72	2750.24	3327.98	4880.25	3331.95
A0A0B4J1V1	8	2	85.864	5.7979e-07	4.53959e-07	9.49068	1	HCTR	AMB	13010.7	Immunoglobulin heavy variable 3-21 OS=Homo sapiens OX=9606 GN=IGHV3-21 PE=1 SV=1	2036.5	6480.06	2203.67	788.744	4699.5	5645.71	7773.4	8035.29	10354	2341.3	7063.92	5539.7	6138.4	17289.2	2821.32	749.327	1438.6	8761.4	4165.19	4972.56	3947.26	1664.7	4650.03	2159.25	3627.11	1043.9	1417.06	1479.04	1758.04	892.041	1742.56	371.168	1680.11	1304.97	923.214	1653.93	631.352	316.354
P31150	8	3	54.9232	0.0228747	0.00569416	2.28383	0.929769	HCTR	AMB	51210.1	Rab GDP dissociation inhibitor alpha OS=Homo sapiens OX=9606 GN=GDI1 PE=1 SV=2	1970.68	1673.79	1881.23	2871.9	6662.39	3969.14	3079.65	4853.73	1998.92	1904.38	3849.82	2667.09	5351.13	3326.29	2301.05	2253.24	760.909	3118.98	3357.98	7917.68	4551.08	4970.24	8478.21	1728.57	2150.34	1527.48	1031.93	7554.43	1329.01	4658.52	3317.72	4294.39	3095.29	1593.62	741.363	1086.73	175.332	156.425
Q8WU03	7	4	45.5559	0.00323043	0.00101621	2.1746	0.996508	HCTR	AMB	34676.5	Glycine N-acyltransferase-like protein 2 OS=Homo sapiens OX=9606 GN=GLYATL2 PE=1 SV=1	1794.88	1547.47	1813.81	1657.35	1593.66	2620.23	1943.31	2212.98	1897.12	2157.13	1580.61	5521.43	4261.23	5911.27	13554.8	11384	7772.02	5150.97	5391.54	5095.31	7039.63	5869.96	2376.81	5523.14	6669.41	5222.04	3105.68	2973.91	4629.87	5540.06	1917.53	8032.81	2497.74	7967.5	2044.98	2911.86	4672.73	8613.61
O75037	7	2	40.1314	0.0240281	0.00593968	4.58889	0.981464	HCTR	AMB	184430	Kinesin-like protein KIF21B OS=Homo sapiens OX=9606 GN=KIF21B PE=1 SV=2	123.302	127.996	100.126	79.4681	267.192	121.115	20.2142	53.7187	471.319	419.841	15.0553	5.49221	109.729	17.1065	95.82	47.7928	105.562	0.610695	1054.16	8.67848	0	17.4965	0.111012	0	0	0	206.758	0	6.86287	0	18.3204	0	0	0	19.9583	976.578	148.377	0
Q5TG30	7	4	36.5329	0.000186554	7.83856e-05	3.42327	0.999259	HCTR	AMB	69250.2	Rho GTPase-activating protein 40 OS=Homo sapiens OX=9606 GN=ARHGAP40 PE=3 SV=3	405.725	541.859	611.913	680.13	202.404	614.332	233.493	395.277	530.649	471.793	424.756	439.475	252.369	580.019	859.575	638.423	334.015	175.167	532.974	478.745	110.05	241.54	334.578	318.03	110.076	668.101	1143.68	265.966	683.341	654.626	882.94	457.017	3277.53	616.561	56.8205	0	334.908	693.987
Q9UFD9;A6NJZ7;A6NNM3	7	4	45.564	6.82446e-11	1.68464e-10	3.83911	1	HCTR	AMB	183113	RIMS-binding protein 3A OS=Homo sapiens OX=9606 GN=RIMBP3 PE=1 SV=4	5774.1	6577.3	4898.48	6526.87	4737.85	6077.27	5338.47	3183.27	4197.36	4779.93	5631.06	4924.26	3754.71	9798.02	5617.28	6948.41	6294.74	20137.3	4757.63	6381.04	2865.29	2413.26	11654.6	5774.7	7127.21	4824.07	3447.97	5336.63	10177.9	4929.66	3762.66	8596.46	2216.41	3682.22	10844.2	7570.17	14171.8	4737.6
P41226	7	2	37.0167	2.49634e-05	1.28693e-05	73.4985	1	HCTR	AMB	112664	Ubiquitin-like modifier-activating enzyme 7 OS=Homo sapiens OX=9606 GN=UBA7 PE=1 SV=2	314.864	432.734	183.129	271.625	13.9342	92.0453	0	0.400831	0	35.0259	0	3.54959	52.4156	0	0	0	0	0	0	0	0	0	0	0	0	0	0	0	0	0	0	0	0	0	0	0	0	0
P28072	6	1	42.7297	8.19983e-09	1.04324e-08	2.49906	0.99994	HCTR	AMB	25585.9	Proteasome subunit beta type-6 OS=Homo sapiens OX=9606 GN=PSMB6 PE=1 SV=4	19057.2	8308.87	217.964	12860.1	16256.8	18875.1	4962.15	4617.45	7336.1	268.983	5711.17	14227.4	12364.4	0	2329.3	49.6799	1251.43	30440.8	10908.3	15677.6	19268.2	5383.17	12640	16459.8	8474.45	27422.3	6703.48	1315.99	6270.62	30858.1	6179.92	22568.7	0	16214.4	0	0	10169.6	2462.93
Q9Y3P9	6	1	30.7258	3.83345e-09	5.36485e-09	35.5739	1	HCTR	AMB	122992	Rab GTPase-activating protein 1 OS=Homo sapiens OX=9606 GN=RABGAP1 PE=1 SV=3	205.983	209.997	443.944	647.462	8939.51	6415.11	7837.28	5698.68	8216.23	5323.09	3663.59	12563.9	48.9297	4850.56	19787.5	11549.5	12091.5	17600.3	8089.45	6403.52	1121.07	5950.58	6697.06	6317.12	2536.76	13440	1705.55	2455.64	8428.65	5566.22	795.313	1912.36	87.286	726.477	41.7752	95.0426	307.476	23.4717
Q7Z4L5	6	3	32.8765	6.76453e-11	1.68464e-10	6.42554	1	HCTR	AMB	152477	Tetratricopeptide repeat protein 21B OS=Homo sapiens OX=9606 GN=TTC21B PE=1 SV=2	578.473	1479.86	319.262	698.239	744.354	1458.24	854.246	800.526	1021.12	1018.6	1138.18	924.133	1520.54	67.7013	989.189	213.44	533.116	1175.74	1574.63	1113.66	1144.51	1361.71	1104.59	1454.61	804.853	1022.42	1126.88	420.512	1814.13	2272.89	1332.49	1264.1	816.142	1534.71	171.383	233.203	543.067	657.338
Q4JDL3	6	3	32.7391	0.000140586	6.10929e-05	2.36781	0.998992	HCTR	AMB	48879.2	Tyrosine-protein phosphatase non-receptor type 20 OS=Homo sapiens OX=9606 GN=PTPN20 PE=1 SV=1	5255.25	4979.27	3526.34	15744.9	10306.8	11940.4	16766.7	8781.64	6338.6	8877.68	2216.34	12143.9	16571.4	9477.97	10865	6402.43	2159.05	3692.15	5849.04	10298.6	6376.3	12951.6	18285.9	24245.6	8116.44	15205.4	31760.2	15792.6	8698.38	13149.1	28998.4	11234.3	5996.13	9383.33	12463.8	21331.9	8980.55	10053.9
Q8N283	5	3	33.623	3.84515e-12	1.89837e-11	9.45089	1	HCTR	AMB	110878	Ankyrin repeat domain-containing protein 35 OS=Homo sapiens OX=9606 GN=ANKRD35 PE=2 SV=2	8515.42	3397.08	589.489	4227.86	3071.84	6309.66	4136.32	4296.52	1531.97	547.037	1416.84	3866.27	4714	94.8849	1297.01	2255.49	1271.78	113.192	2067.64	2861.48	1272.21	2471.17	547.661	1752.37	1502.98	4505.25	4004.98	104.281	646.217	2328.32	2207.31	7380.47	310.102	844.9	388.652	180.81	516.474	238.394
O95782	5	2	30.7642	1.87118e-08	2.18799e-08	3.92312	1	HCTR	AMB	108630	AP-2 complex subunit alpha-1 OS=Homo sapiens OX=9606 GN=AP2A1 PE=1 SV=3	1040.34	914.872	406.172	6501.59	1370.6	941.789	814.928	1228.35	725.42	2163.05	592.657	689.755	2162.88	1198.82	1765.85	4825.5	2022.88	626.352	2064.43	600.175	1966.62	3416.66	247.327	1314.15	809.525	658.74	1074.66	875.32	3472.45	401.758	1559.27	363.095	1824.02	1628.09	1148.09	633.154	542.351	487.608
O60583	5	3	33.2222	0.00035486	0.00014047	2.33625	0.98262	HCTR	AMB	81542.3	Cyclin-T2 OS=Homo sapiens OX=9606 GN=CCNT2 PE=1 SV=2	5937.88	6227.34	3443.57	14207.4	10316.4	10821.9	3364.9	2850.16	6014.52	7571.49	1868.58	12187.5	4155.22	51.9867	9687.08	3734.81	3898.6	5898.5	10955.2	4337.33	4150.64	5702.58	4558.63	10626.5	3067.19	8299.84	2240.27	6387.98	8509.2	6501.78	15131.9	3414.13	7824.38	10658.7	4818.21	577.487	2909.94	3295.3
P57678	5	1	29.554	7.10118e-08	7.25359e-08	3.71386	0.999996	HCTR	AMB	121805	Gem-associated protein 4 OS=Homo sapiens OX=9606 GN=GEMIN4 PE=1 SV=2	4104.24	2096.45	3812.75	2575.61	2424.98	3963.37	6598.75	8211.05	4511.06	3563.39	1658.83	5543.43	4395.53	4989.35	6182.27	5673.26	6045.8	3678.07	4568.94	1738.75	4666.86	5037.83	965.716	4706.55	5394.94	1722.56	10520.6	379.762	2296.42	1579.2	2771.95	1499.94	1086.97	908.121	296.096	477.917	3276.77	909.152
Q9UJ70	5	1	31.4991	4.13924e-05	2.01832e-05	2.7185	0.99952	HCTR	AMB	37717.9	N-acetyl-D-glucosamine kinase OS=Homo sapiens OX=9606 GN=NAGK PE=1 SV=4	3367.9	3488.28	2445.95	3044.38	3205.95	2905.25	1913.37	2415.4	2908.74	3359.82	2061.27	6172.21	5165.07	4994.5	1943.69	1581.87	2918.94	7486.52	4456.6	5991.43	4795.84	3687.42	4303.97	1439.65	3564.62	402.333	2283.21	3881.7	4146.74	1951.17	1758.28	3225.29	4293.08	1124.39	3325.48	957.353	2822.91	1602.48
Q9BY12	5	4	27.5772	9.94127e-12	3.8411e-11	9.38028	1	HCTR	AMB	159941	S phase cyclin A-associated protein in the endoplasmic reticulum OS=Homo sapiens OX=9606 GN=SCAPER PE=1 SV=2	2534.07	3004.48	4649.28	2398.69	2635.21	6838.7	3944.77	2508.66	2815.26	1382.63	2422.07	13273.6	1305.87	16112.7	7860.78	1378.36	4306.37	7867.11	11203	15112.7	7220.78	7151.6	17010.6	26338.2	6616.5	15624.1	15742.9	6782.69	11586.9	24875.2	13499.7	12050.4	3929.1	10475.5	3735.81	11847.7	6537.73	18155.7
Q96LT4	5	2	28.5395	2.99023e-05	1.50132e-05	6.39834	0.999977	HCTR	AMB	49062.1	Sphingomyelin synthase-related protein 1 OS=Homo sapiens OX=9606 GN=SAMD8 PE=1 SV=2	98.5388	85.694	152.595	104.939	91.5311	112.527	38.246	57.8474	57.1604	108.008	274.459	212.009	67.2054	142.517	5.40617	17.4388	154.997	26.9867	113.788	78.2068	294.338	51.8633	47.5152	0	342.115	11.5351	0	4.84835	29.0801	0	0	0	102.521	0	27.1874	98.473	36.185	7.25511
Q9H8M7	5	2	25.9177	0.0223651	0.00559866	2.38464	0.917731	HCTR	AMB	50409	Ubiquitin carboxyl-terminal hydrolase MINDY-3 OS=Homo sapiens OX=9606 GN=MINDY3 PE=1 SV=1	635.916	854.79	641.827	1143.09	1699.13	2867.72	187.502	197.918	683.626	1996.3	4.77619	1117.55	3298.62	575.477	290.169	69.3465	1534.88	185.675	1959.31	2122.22	1723.81	1595.78	255.005	948.611	100.17	672.077	2910.68	541.18	5032.79	2694.81	957.367	266.134	643.983	7346.21	533.273	194.376	806.687	5546.03
Q02641	5	4	34.122	7.32053e-06	4.33467e-06	12.1909	0.999999	HCTR	AMB	65998.8	Voltage-dependent L-type calcium channel subunit beta-1 OS=Homo sapiens OX=9606 GN=CACNB1 PE=1 SV=3	4797.12	3698.58	2509.21	4960.75	2900.63	9514.98	3887.42	1942.1	1522.37	1448.64	3542.04	6115.97	4609.73	17772.7	22490.5	25419.5	3735.79	29078.2	16891.1	8490.91	11532.7	4225.63	10199.1	43956.4	7343.75	1145.82	85357	13930.8	9153.71	21747	18222.9	1797.37	6485.25	2850.63	8771.94	2410.4	289.09	10703.2
Q13137	4	2	22.9744	1.09867e-05	6.12135e-06	4.36889	0.999767	HCTR	AMB	52995.3	Calcium-binding and coiled-coil domain-containing protein 2 OS=Homo sapiens OX=9606 GN=CALCOCO2 PE=1 SV=1	419.307	868.094	829.426	1222.84	524.041	506.951	289.333	119.926	264.19	2182.9	501.741	515.992	820.153	1367.1	364.867	786.194	529.986	1308.79	637.724	432.095	1763.47	365.434	231.461	150.428	420.447	305.58	1026.18	365.876	1286.82	593.7	321.993	335.287	545.479	576.733	309.788	212.928	651.063	885.435
P35222	4	1	21.52	0.0037175	0.00114313	5.6499	0.999038	HCTR	AMB	86124.1	Catenin beta-1 OS=Homo sapiens OX=9606 GN=CTNNB1 PE=1 SV=1	0	0	0	4.17688	23.1245	30.4507	0	0	9.85535	97.9571	0	0	0	182.123	807.421	1685.25	1385.06	24.3419	19.8275	0	13.498	612.072	0	0	0	0	0	0	453.817	0	0	0	9.14181	275.27	74.3865	22.1802	48.9714	729.321
P19474	4	1	21.2468	0.00341324	0.00106805	6.28982	0.997064	HCTR	AMB	55196.3	E3 ubiquitin-protein ligase TRIM21 OS=Homo sapiens OX=9606 GN=TRIM21 PE=1 SV=1	0.173773	16.3694	7.66765	43.8153	30.0518	2.21911	0.378966	5.96879	3.87845	51.0981	27.143	9.27317	16.9428	156.218	113.738	19.566	20.7737	12.6128	7.83976	3.84138e-05	9.4468e-05	18.5647	0.000140795	0.446775	0.307209	18.9772	0.000109217	0.0902602	79.4084	0	0.0132445	3.14663e-05	0.0484753	20.1421	0.0137097	0.148259	1.86125	11.4924
Q2TAC6	4	3	21.6545	4.90801e-11	1.28283e-10	209.324	1	HCTR	AMB	111903	Kinesin-like protein KIF19 OS=Homo sapiens OX=9606 GN=KIF19 PE=2 SV=2	37.1634	2.22501	25.7602	22.4438	17.2755	67.8607	116.927	83.171	50.9131	77.2797	105.99	1534.87	419.944	1242.12	785.708	870.128	346.824	377.278	167.189	231.455	558.976	38.8208	298.716	844.872	102.239	0	0	0	11.0646	9.58272	5.90719	0	0	0	0	0	75.3746	13.3807
P62166	4	1	20.3128	1.55883e-09	2.50303e-09	124.134	1	HCTR	AMB	21935.8	Neuronal calcium sensor 1 OS=Homo sapiens OX=9606 GN=NCS1 PE=1 SV=2	97.8242	86.4244	230.614	9.34995	78.2181	88.961	106.738	153.165	83.6291	323.519	85.9566	16.9024	23.0417	114.799	70.1098	38.165	623.078	185.587	57.8809	0	7.03064	0	14.6737	17.3344	0	24.4379	67.2388	0	26.5125	10.0729	211.294	0	0	310.833	0	0	0	18.3735
Q6ZS27	4	1	21.5599	0.00135599	0.000461698	3.48409	0.998878	HCTR	AMB	49864.7	Zinc finger protein 662 OS=Homo sapiens OX=9606 GN=ZNF662 PE=1 SV=1	101.391	176.803	54.1899	910.663	61.0215	457.037	69.1841	12.2871	0	87.6653	72.0786	584.709	1045.2	7.28001	195.235	38.1196	6.13374	0	261.464	241.002	200.729	544.35	0	1774.61	0	192.668	4593.92	724.264	47.8514	478.747	2040.52	0	1341.59	0	0	0	290.494	200.797
Q8IXQ4	3	2	16.6822	0.000201224	8.37573e-05	2.26499	0.987699	HCTR	AMB	38141.9	GPALPP motifs-containing protein 1 OS=Homo sapiens OX=9606 GN=GPALPP1 PE=1 SV=1	4153.98	2110.32	2182.25	2603.51	1668.73	2344.71	1689.99	981.575	2228.56	896.22	715.426	893.503	671.096	12.8736	632.506	2037.48	862.311	1485.89	494.417	542.713	601.628	563.905	1289.19	723.197	2220.67	1126.68	827.839	1496.41	905.873	1493.42	1097.19	1122.75	1152.42	1278.61	252.173	322.588	1204.27	1392.53
A0A075B6Q5	3	1	15.0724	1.46875e-07	1.32511e-07	4.63735	0.999996	HCTR	AMB	13061.8	Immunoglobulin heavy variable 3-64 OS=Homo sapiens OX=9606 GN=IGHV3-64 PE=3 SV=1	347.129	440.823	175.946	364.66	115.959	209.671	284.968	157.375	154.374	306.663	108.623	730.322	664.281	360.474	214.514	1561.63	161.349	825.276	990.518	976.494	845.475	551.167	666.457	340.771	500.402	92.2976	1510.7	466.542	619.162	712.711	591.169	177.892	390.591	39.6478	56.59	56.9226	454.384	590.187
Q96A32	3	1	16.3875	0.000759679	0.000274992	5.32633	0.999959	HCTR	AMB	19128.7	Myosin regulatory light chain 2_ skeletal muscle isoform OS=Homo sapiens OX=9606 GN=MYLPF PE=2 SV=1	20.8628	45.3445	0	13.1385	0	9.47191	19.3424	101.684	17.9156	40.8112	0	27.824	157.415	20.6326	0	0	5.00081	0	0	0	1266.83	4.85997	0	0	0	73.4724	0	0	26.2146	26.4805	94.3844	0	0	0	0	0	0	0
P61106	3	1	29.4273	0.00343013	0.0010681	5.24123	0.987066	HCTR	AMB	24125.1	Ras-related protein Rab-14 OS=Homo sapiens OX=9606 GN=RAB14 PE=1 SV=4	86.1336	362.874	109.96	10.12	340.067	111.868	0	23.1774	11.0709	0	26.6153	0	0	32.9344	35.5413	8.78349	0	0	0	0	0	0	0	0	0	0	0	45.4128	0	24.8967	4.49614	0	9.36698	0	0	2.5809	0	0
Q14141	3	1	17.1238	1.18591e-07	1.0978e-07	68.3771	1	HCTR	AMB	50115.9	Septin-6 OS=Homo sapiens OX=9606 GN=SEPT6 PE=1 SV=4	40.0552	42.7148	58.9185	12.7238	112.978	75.3676	21.2788	78.6856	24.239	66.1581	126.018	1416.48	91.4268	770.346	3599.73	2477.29	1644.85	205.723	1473.91	676.306	1230.86	40.8501	202.565	3132.24	44.2966	130.892	0	85.9237	488.776	4764.66	325.299	0	183.138	1952.53	13.4162	39.2615	62.7013	105.101
Q9UBL3	3	2	16.4723	0.00183097	0.000602641	3.16141	0.98049	HCTR	AMB	69350.3	Set1/Ash2 histone methyltransferase complex subunit ASH2 OS=Homo sapiens OX=9606 GN=ASH2L PE=1 SV=1	550.207	306.696	608.223	554.249	421.536	845.216	406.944	375.922	743.889	157.033	2925.35	684.91	1119.01	43.0015	342.348	15.0986	124.735	98.0107	396.704	1331.2	110.753	766.315	727.792	1563.81	1482.45	986.792	856.106	654.326	1213.32	578.221	1086.04	893.162	132.631	1697.87	51.3888	478.694	182.423	174.996
Q8N957	2	1	12.5933	0.00114425	0.000394135	4.58204	0.999745	HCTR	AMB	88516.7	Ankyrin repeat and fibronectin type-III domain-containing protein 1 OS=Homo sapiens OX=9606 GN=ANKFN1 PE=2 SV=2	4854.62	5767.73	159.734	4712.53	1631.83	9519.4	1432.41	1826.31	1315.71	1877.86	727.116	701.332	918.887	0	29.4814	6.61937	0	619.492	302.033	441.716	43.4984	314.1	0	0	28.4457	61.7676	0	428.171	379.402	460.517	685.116	0	1697.45	149.903	172.397	0	38.7181	0
P63215	2	1	10.4174	0.00374764	0.00114644	3.07363	0.993221	HCTR	AMB	8532.89	Guanine nucleotide-binding protein G(I)/G(S)/G(O) subunit gamma-3 OS=Homo sapiens OX=9606 GN=GNG3 PE=1 SV=1	5175.36	14433.6	12137.5	35378.7	7160.72	7983.3	29860.3	1516.88	2926.96	31865.2	8396.32	15298.3	13464.8	19095.4	8973.76	408.832	2171.39	329.464	9629.82	4535.06	9208.52	18307.2	5283.03	26180.2	1322.91	18501.9	74976.7	13574.4	22329.2	23685.9	30509	4176.27	2075.98	31791.6	8641.32	31083.4	9704.16	31862.1
P01709	2	2	21.317	0.00454412	0.0013554	3.62532	0.987966	HCTR	AMB	12495.7	Immunoglobulin lambda variable 2-8 OS=Homo sapiens OX=9606 GN=IGLV2-8 PE=1 SV=2	1384.68	1052.14	665.475	1123.25	968.47	1095.94	71.4716	24.0887	333.836	408.128	261.753	92.8229	897.137	208.637	342.488	1001.76	58.7149	435.564	4.76204	772.174	52.1916	77.4078	0	12.7801	91.6099	19.1162	0	783.594	21.8714	135.287	78.6803	23.5565	249.725	168.106	280.244	111.461	649.851	371.569
P49006	2	2	16.8753	4.91308e-06	3.08559e-06	8.51398	1	HCTR	AMB	19585.8	MARCKS-related protein OS=Homo sapiens OX=9606 GN=MARCKSL1 PE=1 SV=2	1596.72	268.425	220.949	1086.44	744.067	2235.68	244.029	231.659	226.481	520.181	455.309	441.407	390.44	366.01	510.187	121.162	144.239	35.1006	252.125	319.388	340.731	120.118	122.145	94.0489	117.061	212.992	81.9334	730.755	143.378	40.8518	103.596	101.659	117.455	113.593	757.741	150.49	160.849	115.54
Q9UH65	2	1	8.7876	2.81355e-06	1.8729e-06	3.15309	0.999821	HCTR	AMB	69396.9	Switch-associated protein 70 OS=Homo sapiens OX=9606 GN=SWAP70 PE=1 SV=1	6763.71	10160.4	6555.78	20496	8398.04	10442	21151.9	10856.3	3991.74	7162.44	14609.7	17060.5	19025.4	3951.07	3239.17	1423.94	967.079	2955.89	6317.13	11512.4	7826.78	14503.9	22502.8	25824.3	10647.9	13628.3	37243.4	13052.6	2627.29	9819.08	42408.8	11343.8	11285.6	4308.77	4221.29	8691.17	2200.32	2957.32
Q96NB3	2	1	10.2027	6.90115e-13	5.21411e-12	46.6455	1	HCTR	AMB	42169.8	Zinc finger protein 830 OS=Homo sapiens OX=9606 GN=ZNF830 PE=1 SV=2	3066.86	2178.74	1156.4	4546.3	2224.45	5387.62	8941.17	2944.36	3499.45	1789.63	4591.97	22390.6	10241.3	42129.3	16118.4	1445.74	2015.38	22904.9	16162.9	34892.2	54200.9	9267.41	54211	57975.8	24327.3	17590.3	14192.1	8731.85	21384.2	50297.1	36652.2	3381.67	1362.54	13736.3	561.55	1124.29	293.821	8196.61
P02768;A6NCM1;O14972;O43861;P10588;Q01105;Q05516;Q96T51;Q9Y2R4	611	480	1997.17	4.09539e-12	1.96728e-11	2.33123	1	AMB	COV	71362.7	Serum albumin OS=Homo sapiens OX=9606 GN=ALB PE=1 SV=2	916325	983470	994067	979089	812382	976168	908557	788029	1.27356e+06	949741	904011	1.17309e+06	553656	1.17763e+06	881337	588069	678241	3.38438e+06	1.17007e+06	1.61134e+06	1.29927e+06	1.03216e+06	3.51412e+06	1.24109e+06	2.13768e+06	1.47526e+06	991084	2.24615e+06	2.14203e+06	2.25079e+06	1.38252e+06	2.4839e+06	1.40935e+06	1.35194e+06	2.86389e+06	2.50919e+06	2.34952e+06	1.31439e+06
P02787;P11441;Q6ZSR6;Q86TE4;Q9NPJ4	339	246	1537.51	5.89922e-09	7.76663e-09	2.32317	0.999948	AMB	COV	79345.1	Serotransferrin OS=Homo sapiens OX=9606 GN=TF PE=1 SV=3	367099	358361	321836	341818	359315	517410	333833	335695	296408	369716	362772	445287	447657	373478	362238	220578	107172	737884	645284	807120	786027	529643	645393	975898	638218	1.23557e+06	1.0481e+06	1.1883e+06	851508	1.8056e+06	1.29835e+06	887733	890707	1.16697e+06	1.46714e+06	1.4063e+06	1.04702e+06	853950
P02647;P01892;P05534;P07316;P10316;P30447;P60903;P63241;Q12841;Q6NXT1;Q8WXI9;Q96EF0	148	116	651.87	1.58784e-12	9.40713e-12	2.73526	1	AMB	COV	30777.9	Apolipoprotein A-I OS=Homo sapiens OX=9606 GN=APOA1 PE=1 SV=1	190595	263886	181563	197430	329522	380202	137004	203267	167913	193978	119548	406034	152440	255644	491254	280063	284794	122774	262378	464155	319754	331549	348479	734994	210830	598756	185705	888750	431308	1.14789e+06	874280	330407	491294	671192	611485	625746	467297	236302
P20742	98	58	626.641	1.64952e-11	5.30822e-11	2.50366	1	AMB	COV	165346	Pregnancy zone protein OS=Homo sapiens OX=9606 GN=PZP PE=1 SV=4	42863.9	39795.1	38181	45555.1	56721.5	65548.9	44020.6	36726.2	46319.9	50009.7	39485.4	102420	58959.9	93807.7	131003	85552.3	61806.2	154148	97789.7	128893	124440	95625.8	118204	119752	81253	213137	103763	223238	163833	260602	181716	112736	131307	170400	251281	341180	142367	165964
Q8IWJ2	85	45	500.189	2.44898e-09	3.53876e-09	2.32435	0.99999	AMB	COV	196993	GRIP and coiled-coil domain-containing protein 2 OS=Homo sapiens OX=9606 GN=GCC2 PE=1 SV=4	8224.92	9072.51	9144.97	10093	10439.8	9333.27	10948.6	10662.9	8147.89	13090.1	21521.5	37875.3	49048.1	15955.3	11622.9	8998.73	15100.9	22526.2	21461.9	35808.4	38352.9	29794.5	26079	30651.7	28760.5	59007.5	45581.9	44457.8	29096.9	32965.1	13685.1	42734.1	25711.2	24169.2	40769.8	57353.1	22433	16125.4
P19827	76	52	542.598	2.61318e-11	7.74086e-11	2.02085	1	AMB	COV	101846	Inter-alpha-trypsin inhibitor heavy chain H1 OS=Homo sapiens OX=9606 GN=ITIH1 PE=1 SV=3	46478.3	54621.4	56990.6	49122.4	88047.5	67344.8	54037.4	73413.8	56762.8	46937.4	55849	55664.9	65401.3	70127.9	90900.2	59529.8	44688.3	91475.3	76955.2	92058.7	92093.8	81208.9	56169	109978	87055.6	133352	73965.3	135304	97615.9	172429	88372.4	123728	84453.5	102562	127998	150920	120063	103926
P02649	70	52	477.973	6.97269e-11	1.68488e-10	2.41416	0.999999	AMB	COV	36268.2	Apolipoprotein E OS=Homo sapiens OX=9606 GN=APOE PE=1 SV=1	26810.3	30004.2	21971.8	25961.1	32524.4	38245.6	26587.3	31139.1	19897.5	28414.3	28847.7	56936.1	43339.6	32177	55645	37766.9	45863.3	48469.6	63290.6	63518.2	62376.4	56027	35192.6	59104.8	64313.9	69001.9	113086	134817	62837	106004	77353.7	51480.5	107900	67593.7	133457	85802.6	81060	54659
P06396	67	46	447.12	4.17444e-14	4.36436e-13	2.71523	1	AMB	COV	86096.8	Gelsolin OS=Homo sapiens OX=9606 GN=GSN PE=1 SV=1	25680	23535.3	26721.2	22066.4	47587	36376.3	21071.2	22725.2	27034.1	24308.1	18838.6	28555.1	24967.3	25764.4	33216	29352.4	19461.8	63848.7	37529.8	32846.4	23806.7	32955.4	41246	47999.3	40853.5	57400.7	21945.4	42451.7	39827.3	90194.8	36464.8	55638.4	33007.9	49660.7	73883.3	74437.9	24787.9	30033.1
P13671	63	40	472.811	3.19378e-11	8.86944e-11	2.49889	1	AMB	COV	108436	Complement component C6 OS=Homo sapiens OX=9606 GN=C6 PE=1 SV=3	121916	126320	108351	131485	143744	193273	128164	101416	131487	112565	119147	229841	146167	192302	259022	133982	90672.4	403994	222138	332136	228508	180391	333922	348151	240664	455239	230728	549726	342267	682732	404673	308929	297525	377663	488696	448093	284369	326846
P03952	63	44	463.894	1.67541e-06	1.19111e-06	2.14687	0.998285	AMB	COV	73479.8	Plasma kallikrein OS=Homo sapiens OX=9606 GN=KLKB1 PE=1 SV=1	4070.84	4266.02	4564.11	7291.4	5827.15	8455.91	7972.11	5363.41	4724.46	6083.42	8495.85	14318.9	10260.5	6553.36	4116.13	538.707	1382.03	11715	16835.6	18997	8716.68	12663.8	15016	22837	15095.2	26049.8	27502.8	26640.6	13787.6	29053.4	34064.2	30575.8	24037.3	11768	33829.4	48241	20025.3	27892.9
O00750	54	28	343.805	8.34666e-10	1.46074e-09	2.45807	0.999991	AMB	COV	186935	Phosphatidylinositol 4-phosphate 3-kinase C2 domain-containing subunit beta OS=Homo sapiens OX=9606 GN=PIK3C2B PE=1 SV=2	8352.5	11494.4	7709.63	7919.09	7604.91	9614.23	8607.72	11919	6239.81	12557.2	16244.6	16207.5	29016.6	12468.2	13994.1	6947.83	9523.36	9790.96	16987.3	21279.3	16526.4	14639.1	18814.9	32561.6	15490.4	20668.7	59146.9	34507.9	21687.1	34402.8	57780.9	13968.8	34467	18121.4	54285.5	43308.7	22788.7	19654.1
P04196	46	36	283.806	2.26851e-06	1.5448e-06	2.25133	0.998431	AMB	COV	60547.8	Histidine-rich glycoprotein OS=Homo sapiens OX=9606 GN=HRG PE=1 SV=1	68650.5	84620.2	64819.9	104066	86420.3	126191	56120.2	67811.4	60472.1	111917	47658.8	122282	117707	54718.2	138292	53510.2	67073.2	161131	121574	197313	193485	117548	110979	250596	104232	307061	250175	425804	238482	463091	312827	196010	222089	245753	308357	235355	271681	272099
Q08380	45	33	278.268	2.22045e-16	7.89299e-15	4.08643	1	AMB	COV	66243.5	Galectin-3-binding protein OS=Homo sapiens OX=9606 GN=LGALS3BP PE=1 SV=1	51375.6	54003.6	45661.6	57197	61589.6	118146	42867.4	54076.3	31993.4	45495.1	39424.7	81396.8	81971.7	47710.4	59679.5	15685	16527.5	67120.4	65200.7	139877	72441	73619.6	73516.1	78979.4	52442.7	90086.4	76776.5	136136	42556	178933	117339	48052.2	121519	58328.1	132740	134224	70792.7	73272.2
P68871	44	30	236.34	3.76312e-06	2.40588e-06	2.12208	0.994393	AMB	COV	16112.5	Hemoglobin subunit beta OS=Homo sapiens OX=9606 GN=HBB PE=1 SV=2	194908	34248.7	18614.6	61244.3	91010.2	51087.5	25617.9	33935.1	47693.5	78468.2	24371.7	62304.7	33503.1	47036	56411.3	52007.3	37015.1	42810.5	49648.6	47072.5	127035	102103	50603	37769.7	53942.5	128568	65401.4	118628	141393	123054	38882.3	201077	42662.5	40632.8	176259	123441	89623.2	20059.7
P23142	43	30	313.32	1.1243e-10	2.59516e-10	3.11232	0.999999	AMB	COV	81320.1	Fibulin-1 OS=Homo sapiens OX=9606 GN=FBLN1 PE=1 SV=4	59059.8	77083.8	60483.9	84367.8	79016.6	107391	54631.5	44472.8	50418.2	47058.2	55735	127310	55196.5	94342.5	46747.4	4279.97	21669.4	189841	92157.8	199144	87000.9	82266.1	109208	134454	85829.2	280813	135374	313962	172576	308864	184726	151241	197180	126413	354911	408408	213966	140466
Q8IVU3	42	30	277.703	1.05044e-11	3.97232e-11	2.25426	1	AMB	COV	116609	Probable E3 ubiquitin-protein ligase HERC6 OS=Homo sapiens OX=9606 GN=HERC6 PE=1 SV=2	24452	22151.2	31472.3	15974.9	22785.8	24169.4	21251.6	19068.8	38272.1	27713.4	24454.6	33340.6	21596.4	29183.8	86787.8	60552	25302.3	68803.4	42132.2	49964.1	42802.1	46184	45214.2	50962.4	34395.4	68824.1	30427.7	94801.6	71761.2	103263	69287.8	57314.7	53853.2	79496.6	109628	108229	54894.6	61271.3
P69905	37	21	196.963	2.77365e-11	7.96667e-11	2.25718	1	AMB	COV	15314.6	Hemoglobin subunit alpha OS=Homo sapiens OX=9606 GN=HBA1 PE=1 SV=2	151694	49578.2	36247	57886.1	76701.6	74688.8	30146.7	40324.1	58183.8	68999.6	27824.1	59098.9	41116.8	54555.2	49349.8	58588.2	32210.9	60355.7	63206.6	58737.3	91339.7	66765.3	59881.4	46166	46647.5	104228	45718.7	99881.8	108149	125661	54060.8	117979	48959.5	50258.3	163881	133063	79404.5	41170.1
O43866	36	29	256.7	0.000112021	4.90395e-05	2.17705	0.96998	AMB	COV	39627.6	CD5 antigen-like OS=Homo sapiens OX=9606 GN=CD5L PE=1 SV=1	16776.7	24802.9	13967.7	15529.5	22144.5	40036.9	30241.6	28360.1	14606.4	28432.5	19211.4	25646	28140.6	29944.4	12649.4	4208.05	4133.84	53461.9	19001.6	35775	45179.8	27151.8	24843.9	48357.6	44185.2	69486.4	30981.1	47595.2	31703.9	113108	30719.1	54071.9	17618.1	17967.6	86962.9	92632.6	29503.2	24467.2
Q96Q89;P35241;Q10471;Q8IUX7;Q9GZP0	35	13	200.695	1.12843e-07	1.05558e-07	2.13865	0.999585	AMB	COV	211998	Kinesin-like protein KIF20B OS=Homo sapiens OX=9606 GN=KIF20B PE=1 SV=3	64965.2	56840.1	44850.3	33038.5	62202.5	57666	66583.1	48588	41053	41774.6	61262.8	89962.4	49596.8	49264.3	94534.9	39423	51086.1	45713.7	64252.5	78040	103900	69532.8	128698	162363	58311.4	119187	95076.8	129782	84432.3	210984	148318	105828	79205.1	145285	167608	133171	101944	56808.3
P13645;P19012	32	20	217.788	6.48603e-12	2.70477e-11	3.77706	1	AMB	COV	59055.3	Keratin_ type I cytoskeletal 10 OS=Homo sapiens OX=9606 GN=KRT10 PE=1 SV=6	8795.82	11325.9	14003.2	9498.34	13126.2	23143.5	10135.7	10523.4	7861.42	16942	7205.87	21401.9	26395.6	6250.47	10076.4	4304.43	4701.41	21512.6	30996.6	21515.8	31080.2	23018.5	15745.5	31900.6	18930.2	36049.1	29499.9	46975.3	27946.6	71633.7	50286.3	21877.5	30198.5	47735	59451.5	51902.8	9267.01	11250.2
Q7Z794	30	19	193.844	6.74016e-13	5.21411e-12	3.028	1	AMB	COV	62186.6	Keratin_ type II cytoskeletal 1b OS=Homo sapiens OX=9606 GN=KRT77 PE=2 SV=3	25378.7	27041.2	22372.5	28726.6	45898	56347.9	25798.3	25677.3	28417.6	24313.7	11570.2	21809	14202.9	36727.3	28982.7	17982	19070.8	49439.6	30911.6	34235.6	28712	26820.4	31075.8	27532.5	23691.7	40806.3	17095	57725.7	47504.3	60926.9	40727.6	28854.5	37423.5	50908.7	70131.5	69968.5	55004.7	69259.6
P27169	29	22	263.323	8.19013e-09	1.04324e-08	2.14998	0.999971	AMB	COV	39902.4	Serum paraoxonase/arylesterase 1 OS=Homo sapiens OX=9606 GN=PON1 PE=1 SV=3	20929.2	21663.4	23391.1	25492.3	24236.1	25806.6	11832.5	13426.7	15451.9	15505.7	6887.26	24256.4	12308.5	25233.5	17994.9	8945.56	10926.1	33801	21195	19259.6	23560.9	22983.2	21507.1	21843.4	23684.1	43419.2	24845.1	34739.6	32831.7	48391.9	43828.9	33255.9	22791.5	17143.9	36821.4	52606.1	20203.6	11577.7
P02656	26	18	128.786	1.22874e-07	1.13155e-07	2.0645	0.999489	AMB	COV	10852.3	Apolipoprotein C-III OS=Homo sapiens OX=9606 GN=APOC3 PE=1 SV=1	9194.55	15255.8	14337.8	9166.14	39090.2	19151.9	13843.8	7885.7	8750.75	8499.49	8106.63	19614	37039.8	18655.1	29131.8	20007.4	11240.7	23614	26593.8	37669.4	31227.7	42727.9	8046.58	42932.4	31952.2	46290.5	28103.2	70326.1	31113.1	56392.7	117943	25464.6	33219.3	35371.8	28861.4	14060.6	32883.5	22886.6
P05090	26	19	190.498	0.00014307	6.18698e-05	2.13685	0.970959	AMB	COV	21560.7	Apolipoprotein D OS=Homo sapiens OX=9606 GN=APOD PE=1 SV=1	32174	33566.6	25542.6	32905.1	46298.7	36331.2	17904	17826.9	17698.3	22756.4	16388	34510.4	26713.1	16612.7	17789.6	4026.8	9307.79	45221	28917.7	44195.1	36407.1	38334.6	23227.3	40631.3	28557.9	86614.1	48683.1	71388.4	49270.3	76279.1	72719.3	37093.5	62293.1	40937	63286.3	63283.7	53241.1	29873.8
Q9ULI0	25	11	165.174	0.00607056	0.00176587	2.00053	0.756976	AMB	COV	166454	ATPase family AAA domain-containing protein 2B OS=Homo sapiens OX=9606 GN=ATAD2B PE=1 SV=3	28499.2	23951.3	26582.6	25594.3	25496.5	36962.4	5217.72	31237.9	37690.8	38416.7	9779.29	45850.3	14605.4	1746.92	22944.3	14304.1	17233.8	55203.7	50297.7	20008.4	31885.7	14162.7	13396	51886.3	17181.8	116638	16359.1	41450.3	103917	75855.7	28915.7	72908.8	74209.3	58291.7	61581.6	76625.8	69469.7	54934.4
Q03701;P34947	22	6	117.004	0.00609715	0.00177071	2.04232	0.748571	AMB	COV	121601	CCAAT/enhancer-binding protein zeta OS=Homo sapiens OX=9606 GN=CEBPZ PE=1 SV=3	40804.6	32748.4	32889.2	27884.2	35461.4	33200	42487.9	43411.9	35328.8	23462.2	36069.3	52072.3	41854.5	2483.54	46148	27107.4	23792.4	106460	45398.3	74474	99956.9	49113.1	79619	85691.7	69316	102908	95198.8	126755	61486.4	104179	90865.1	97902	58980.1	81404.9	86096	76208.8	72783.7	61234.1
Q9C091;A1L190;O43307;Q9NWH7;Q9UIW0	22	10	119.588	2.35067e-09	3.45285e-09	2.45298	0.999981	AMB	COV	216636	GREB1-like protein OS=Homo sapiens OX=9606 GN=GREB1L PE=1 SV=2	2915.97	5659.48	2984.58	3498.04	3918.96	5471.02	2737.76	2664.83	2406.8	4045.48	1822.2	7881.93	3847.67	7297.66	11573.5	6831.55	7903.18	2980.21	6261.66	5220.15	15064.7	15836.6	3504.18	10533.2	1836.71	10924.4	4294.27	24192.5	9770.19	21477.7	15639.7	2546.27	18628.4	19162.5	14037.8	20621.7	11536.7	7259.88
Q66GS9;O14529;P0CW27;P14222;Q02846;Q13099;Q15031;Q5VV41;Q5VVM6;Q6ZMY3;Q8IVL6;Q9H7E9;Q9P217	21	5	130.04	6.54377e-12	2.70477e-11	2.36614	1	AMB	COV	133947	Centrosomal protein of 135 kDa OS=Homo sapiens OX=9606 GN=CEP135 PE=1 SV=2	5777.45	4927.28	4791.71	6468.25	10810.6	7147.04	6048.53	4569.28	3194.31	5937.66	3958.88	9875.76	11001.8	5333.1	8179.77	6198.8	4547.15	7703.47	7681.99	11235.4	15619.3	11403.4	7051.25	15169.6	7680.55	12962.5	15553.3	13744.6	9223.33	14967.8	14543.3	10732.7	9932.31	10722.7	12798.4	19634.4	3639.24	7157.98
P01833	19	11	117.278	4.45421e-13	3.76984e-12	3.29186	1	AMB	COV	84481.2	Polymeric immunoglobulin receptor OS=Homo sapiens OX=9606 GN=PIGR PE=1 SV=4	11918.4	11467	10377	13609.7	10464.2	20547.7	8170.19	13772.8	7273.45	10722.4	8987.87	22897.7	19117.3	14257.5	18853.1	3786.63	5732.65	21733.7	34335.2	35839.5	19695.2	28331.7	19035.8	26936.5	12433.4	31078.6	21297.6	72102.3	23324.6	84623.5	47043.8	16752.3	48374.9	28654	50964.4	41055.1	27643.2	34566
P02533	17	11	102.933	9.66963e-10	1.66857e-09	2.46371	0.999992	AMB	COV	51903.7	Keratin_ type I cytoskeletal 14 OS=Homo sapiens OX=9606 GN=KRT14 PE=1 SV=4	5072.21	7243.98	4758.22	6070.05	10801.9	9864.66	7003.86	5236.82	3602.39	7141.77	4565.6	6888.49	7053.93	10611	8860.37	4735.72	3097.28	10042.4	26845.3	6995.51	7513.18	6293.6	8156.48	21075.5	3926.14	22040.1	13661.9	26542.5	9688.41	16905.7	9561.1	14224.5	8233.09	9470.4	17760.7	20979.5	6844.5	10094.6
P02655	15	12	139.265	0.000648865	0.000238276	2.04706	0.895714	AMB	COV	11283.9	Apolipoprotein C-II OS=Homo sapiens OX=9606 GN=APOC2 PE=1 SV=1	28020.3	14088.3	24194.6	12261.1	32060	12205.6	32275	13035.7	24201.4	10643.1	3942.85	32182.5	26639.6	32736.1	28208.6	13901.6	13677.3	18916.8	29777.5	50635.9	24838.6	33632.8	17267.8	34294.5	36723	37027.6	28272.1	96708.8	27845.7	36553.7	74397.3	60676.1	10117.6	42892.8	18358.4	21100.1	25897.5	8971.32
Q5RHP9	15	8	89.0713	1.09681e-07	1.03692e-07	2.25011	0.999765	AMB	COV	169151	Glutamate-rich protein 3 OS=Homo sapiens OX=9606 GN=ERICH3 PE=2 SV=1	20175.1	20996.3	18999.3	19340.5	35937.1	39363.9	29325.2	27562.9	23169.5	21172.9	32977	41100.2	34057.6	50956.1	66364	28093.1	23552	98249	70248.4	95197.5	63092	58827.4	104978	101781	67234.1	112816	62051.8	152894	90073.4	181821	124431	84858.4	66506.8	108452	191666	207929	90443.7	75668.2
P22352	14	7	99.4562	9.60821e-11	2.27695e-10	2.11146	1	AMB	COV	25630.5	Glutathione peroxidase 3 OS=Homo sapiens OX=9606 GN=GPX3 PE=1 SV=2	5272.64	5055.81	5691.33	5533.34	5673.71	6680.28	5968.47	7052.57	7015.75	5096.01	4479.21	9168.52	6086.21	14294.6	13240.8	3672.76	8788.16	18626.6	10146.4	9217.12	11311.5	10365.4	12974.1	14098.4	9311.64	17014.7	9649.81	18317.1	16041.9	21464.4	14678	11456.1	10711.6	15104.2	27456.4	24025.7	14185.8	12644.2
P23975	14	12	80.1064	1.75287e-07	1.52718e-07	1.99568	0.999301	AMB	COV	69902.4	Sodium-dependent noradrenaline transporter OS=Homo sapiens OX=9606 GN=SLC6A2 PE=1 SV=1	60077.8	75019.6	57494.6	97908.9	82236	83906.8	85758.2	59001.2	55593.8	82275.1	57395.8	123298	125404	104380	115228	83141.5	78007.6	144814	115208	140194	117145	118299	186459	153716	115662	184146	194061	253800	166764	280377	201971	154354	167961	163388	236661	298311	162345	163529
A0A0C4DH41;P01824;P01825;A0A087WSY4	12	6	66.595	0.00105044	0.000368244	2.59293	0.873571	AMB	COV	13180	Immunoglobulin heavy variable 4-61 OS=Homo sapiens OX=9606 GN=IGHV4-61 PE=3 SV=1	3534.2	4065.07	2912.08	4108.49	3829.82	5342.94	4460.46	6371.23	5832.28	5981.5	9514.17	10458.2	10446.7	216.543	14377.2	8717.85	10559.9	13648.8	14618.7	14002.2	13970.2	11442.9	11956.7	14504.8	8101.47	24247.3	24528.9	34558	16277.6	23363.9	30315	13066.5	14409.1	13482.9	40727.2	44017.7	21423.3	17036.6
Q15293	11	4	66.7009	1.29896e-14	1.92392e-13	2.77264	1	AMB	COV	38890	Reticulocalbin-1 OS=Homo sapiens OX=9606 GN=RCN1 PE=1 SV=1	23571.9	28487.2	22846	20811.2	15445.8	24955.7	20082.6	16951.5	13356.6	19917.4	18722.1	32264.2	20112.3	22347.8	24578.5	6819.96	11834.9	29472.3	31008	46278.8	34260.2	25677.7	33730	34667.7	21427.9	47330.8	56785.6	58392.3	41001.3	64224.6	40638	29780	43995.2	22436	65698	84260.7	29217.4	36927.3
Q9H6S0	10	4	57.0976	4.9661e-09	6.63645e-09	2.98696	0.999982	AMB	COV	161674	3'-5' RNA helicase YTHDC2 OS=Homo sapiens OX=9606 GN=YTHDC2 PE=1 SV=2	1848.09	3430.2	2837.65	2187.34	3372.03	4639.97	5641.17	5599.34	5069.69	4279.22	6162.78	11639.5	5841.08	14759.3	58405.9	47690	23455.5	21635.2	21552.8	14762.7	13485.6	9990.1	9441.71	19106.1	6143.32	23362.6	11104.3	40841.9	27203.7	37352.3	17959.8	13051.1	24236.3	23094.9	45703.6	54839.5	29863.1	28028.8
A0A0C4DH33	10	7	78.7654	2.18048e-12	1.21108e-11	2.73984	1	AMB	COV	12995.6	Immunoglobulin heavy variable 1-24 OS=Homo sapiens OX=9606 GN=IGHV1-24 PE=3 SV=1	4504.76	5104.77	3802.97	4070.56	5105.82	6881.98	5342.66	6289.76	7353.68	4503.38	5055	11036.5	5016.75	10205.8	17586.2	10402.4	9098.45	19581.7	12187.3	14285.6	9657.11	9270.39	9850.44	13102.6	7173.35	21101.8	8384.26	30582.4	20002.3	26677.4	15926.5	13858.4	16549.7	17692.9	39777.9	42236.7	18606.5	16909.1
Q8IZF0	10	6	63.3483	2.77905e-11	7.96667e-11	2.28831	1	AMB	COV	202328	Sodium leak channel non-selective protein OS=Homo sapiens OX=9606 GN=NALCN PE=1 SV=1	36227.4	31935.6	36785.2	35437.1	36183.6	47176.8	40027.8	43109.1	46744.2	41143	45900.9	68228.7	59478.3	74713.5	99661.4	71785.7	59829.5	126031	85474	101672	87097.4	92642.2	93143.1	100295	89505.6	153579	69380.9	169446	131440	196929	126031	108491	106693	145415	201656	188201	156293	122129
Q92614	10	2	50.6336	1.16641e-07	1.08539e-07	2.30926	0.99956	AMB	COV	234313	Unconventional myosin-XVIIIa OS=Homo sapiens OX=9606 GN=MYO18A PE=1 SV=3	1438.08	2703.5	1809.38	2118.29	6102.51	4575.57	1519.76	1941.73	1817.54	2079.74	4372.97	8243.19	4026.13	4319.94	7340.27	4311.95	4177.19	762.643	2494.44	4960.42	3918.32	4854.27	3726.38	10232.3	1754.91	8287.93	2364.4	12375.9	5584.39	16619.9	11974.6	2816.19	14456.3	9615.64	4894.16	9957.35	12530.5	3670.78
Q8NHQ9	9	3	52.702	9.99645e-13	6.3454e-12	2.59569	1	AMB	COV	69117.2	ATP-dependent RNA helicase DDX55 OS=Homo sapiens OX=9606 GN=DDX55 PE=1 SV=3	66443.2	78611	67265.5	89794.1	73510.7	90088.4	46566.1	48200.5	59287.5	104686	35976.2	109826	74715.9	113256	148425	86177.5	141961	207136	126653	140951	124510	106020	186019	152743	97217.8	218650	96727	296426	208868	386689	210008	133391	207698	236872	337543	448099	180499	199034
Q9UIF8	9	4	58.9618	1.15733e-08	1.43845e-08	2.26712	0.999926	AMB	COV	242227	Bromodomain adjacent to zinc finger domain protein 2B OS=Homo sapiens OX=9606 GN=BAZ2B PE=1 SV=3	4863.5	6122.56	5995.91	8192.02	6243.79	9054.82	4496.62	4605.88	6020.44	7876.65	3057.21	5020.88	4027.88	7277.11	43855	17280.4	15209.1	10022.9	13130	7702.4	4285.34	8546.35	8947.08	10861.6	4100.57	14095.6	5101.04	17466.2	15466.5	22534.3	10843.8	10507.8	16013.1	21581.8	14184.5	30984.5	17483.7	22807.2
Q7Z3E2	9	5	47.7013	0.0128538	0.0034104	3.71406	0.672762	AMB	COV	104371	Coiled-coil domain-containing protein 186 OS=Homo sapiens OX=9606 GN=CCDC186 PE=1 SV=2	3332.35	2281.73	1747.81	2943.74	2937.61	4098.81	2587.36	2618.42	4265.95	2230.05	4284.29	12023.9	4314.87	105.566	2632.06	3634.29	1223.64	20720	11070.8	13647.7	15645	2420.21	10700.4	13136.1	7193.65	30860.8	15808.9	59489.5	14435.8	33940.1	17353.1	16233.1	27435.9	4597.77	34516.2	2521.93	25361.9	17475.3
A0A0B4J1X5	9	2	109.743	1.50042e-11	5.03164e-11	3.77381	1	AMB	COV	13010.7	Immunoglobulin heavy variable 3-74 OS=Homo sapiens OX=9606 GN=IGHV3-74 PE=3 SV=1	5345.46	5444.62	2164.59	6588.08	6999.42	11465.2	2023.44	2634.72	2575.33	8764.42	2415.41	3557.26	4961.1	12360.5	5497.63	5360.39	4986.68	4146.09	5808.82	3401.11	10697.2	3419.38	2096.61	6014.1	2434.77	12975	8157.7	21291.7	9415.11	16663.9	11184.5	5513.66	10187.7	11483	42486.5	40363.8	11731.4	13658.4
A4D1E1	9	3	59.9623	7.30449e-06	4.33467e-06	2.11023	0.994824	AMB	COV	155253	Zinc finger protein 804B OS=Homo sapiens OX=9606 GN=ZNF804B PE=2 SV=2	398.115	233.725	115.429	844.124	356.07	702.203	828.253	1402.04	760.534	860.293	1574.88	604.914	1569.27	1000.24	393.462	990.825	1337.12	646.494	552.383	222.531	297.964	836.079	1943.4	1502.57	106.904	1069.79	1234.88	3440.13	635.57	598.825	2004.83	694.811	786.33	503.952	2318.92	1904.05	711.668	479.876
Q15057	8	3	50.6111	0.020592	0.00522843	3.79453	0.607926	AMB	COV	88998.2	Arf-GAP with coiled-coil_ ANK repeat and PH domain-containing protein 2 OS=Homo sapiens OX=9606 GN=ACAP2 PE=1 SV=3	2271.2	2853.86	3506.36	3587.08	8936.29	2883.41	2770.97	1382.54	1815.36	1585.45	5767.78	103.83	10835.8	6735.23	948.876	741.247	2438.39	4822.55	1074.18	3718.8	1300.74	4953.66	3973.5	3246.86	8495.24	4068.16	5502.63	9387.93	672.337	9176.24	2050.84	3218.61	194.316	6428.48	11379.8	12712.7	4529.51	4679.79
Q8NDX1	8	3	41.4782	1.35844e-07	1.23816e-07	2.24351	0.999361	AMB	COV	117390	PH and SEC7 domain-containing protein 4 OS=Homo sapiens OX=9606 GN=PSD4 PE=1 SV=2	10628.8	12648.7	11127.4	14972.8	18762.3	21493.7	12599.6	14267.5	19673.9	18374.6	14395.7	57025.9	20878.2	51468.5	46097.9	15658.6	32469	119825	53602.7	74221.5	56511.2	37804.6	68575.9	35023.8	38556.4	67483.9	30558.5	123214	98370.1	105634	58200.7	59079.3	77472.1	60916.2	163945	138317	82700.8	74978.4
O75400	8	6	44.1843	6.66134e-16	1.3155e-14	3.5144	1	AMB	COV	109090	Pre-mRNA-processing factor 40 homolog A OS=Homo sapiens OX=9606 GN=PRPF40A PE=1 SV=2	329363	337914	317665	317974	453063	654600	420547	475535	375859	322342	355361	459449	396600	503093	414231	79422.4	127751	820341	450279	901559	457241	503572	966764	626879	557719	936160	429912	1.15678e+06	497964	1.43396e+06	761001	648487	616363	544118	1.56151e+06	1.71262e+06	685601	740906
Q7Z4N2	8	4	39.7083	1.09356e-10	2.55742e-10	4.95701	0.999999	AMB	COV	183547	Transient receptor potential cation channel subfamily M member 1 OS=Homo sapiens OX=9606 GN=TRPM1 PE=1 SV=2	327.051	184.603	76.4014	278.446	377.561	468.723	428.711	673.008	316.463	382.977	326.7	1433.12	1460.3	907.847	2189.17	1084.02	804.973	3250.13	2528.44	2543.66	3513.77	1322.26	1348.55	1749.82	405.329	3221.05	2755.78	4992.03	2627.84	7113.72	2658.22	1652.39	2965.15	2817.88	6322.97	8864.92	3444.79	5892.59
Q5T1M5	7	5	45.5888	9.34964e-05	4.21765e-05	2.42752	0.96364	AMB	COV	134143	FK506-binding protein 15 OS=Homo sapiens OX=9606 GN=FKBP15 PE=1 SV=2	1054.6	893.936	1205.24	1405.75	2107.96	3509.37	2246.21	2496.71	1815.64	2133.95	72959.3	5964.49	29410.9	6136.85	17205.6	10536.8	11704.7	17056.8	12830.8	14091.8	9242.71	50204.4	28477.9	9435.94	19628.1	14584.6	9168.44	21029.4	13212.7	24248.4	12501.9	14018	11312.7	15091.2	19300.6	25063.5	14610.5	26397.5
Q9H2U2	7	1	37.106	0.00917744	0.00251332	2.61048	0.794742	AMB	COV	38433.5	Inorganic pyrophosphatase 2_ mitochondrial OS=Homo sapiens OX=9606 GN=PPA2 PE=1 SV=2	1261.72	1970.94	1900.96	2532.58	2181.92	1952.82	522.245	801.275	853.465	941.895	736.546	1758.1	1267.63	1955.5	1919.1	1254.19	2118.3	3395.93	1237.64	1663.14	727.306	1251.67	698.087	559.272	590.334	3568.75	1638.97	1579.68	2037.67	3169.82	1015.21	1625.73	75.7007	3857.77	5465.47	610.685	0	0
Q9NR80	7	2	36.7533	4.13003e-14	4.36436e-13	4.01789	1	AMB	COV	80036.1	Rho guanine nucleotide exchange factor 4 OS=Homo sapiens OX=9606 GN=ARHGEF4 PE=1 SV=3	1347.96	1239.1	1908.45	1913.31	2542.51	3487.67	3713.23	3390.14	2982.48	3560.61	3921.38	5525.2	3854.63	6432.96	6600.48	2678.5	3596.9	10860.8	9294.31	9153.19	6371.04	10253.8	6572.92	7528.01	4611.96	12289.6	5589.53	19650.1	10653.8	17832.8	10920.2	8518.49	10220.8	13474.6	31983.1	28566	12059.4	16376.9
Q8TCY9	7	2	31.9099	9.533e-09	1.20166e-08	2.52977	0.999976	AMB	COV	105729	Up-regulator of cell proliferation OS=Homo sapiens OX=9606 GN=URGCP PE=1 SV=2	6918.32	9318.68	4522.36	4155	6841.41	11398.9	7215.02	7852.45	7197.56	7059.16	7080.34	7625.41	13204.8	9723.25	5338.61	9229.72	8700.31	3601.17	11562.4	11454.1	9677.28	20603.4	11453.2	70392.7	9189.47	11214.2	42705.1	7801.3	11676.1	28043.5	37198.2	30796	14618.5	806.226	1675.05	8237.09	7804.73	19452.4
P27815	6	1	36.7688	1.26575e-06	9.21997e-07	4.54209	0.996871	AMB	COV	98770.6	cAMP-specific 3'_5'-cyclic phosphodiesterase 4A OS=Homo sapiens OX=9606 GN=PDE4A PE=1 SV=3	53887.9	54263.4	26074.9	50490.3	56924.3	135744	28265.1	34277.1	28831	41017.5	4911.07	45870.8	26885.8	83427.3	4271.34	7.98057	108.951	61237.1	47780.2	62428.7	31598.9	27208.8	73390	56937.7	57833.3	137743	61757.5	290977	80372.7	181638	91324.2	59821.5	148739	77979.7	467379	612480	123043	124952
P51530	6	1	30.8828	1.35637e-05	7.34979e-06	3.19874	0.989499	AMB	COV	122126	DNA replication ATP-dependent helicase/nuclease DNA2 OS=Homo sapiens OX=9606 GN=DNA2 PE=1 SV=3	1246.31	3892.38	1950.34	612.987	4749.86	9971.33	4513.89	2369.8	2236.86	4433.98	1044.02	3976.36	15708	10067.4	364.266	0	954.926	372.059	1602.87	8709.99	11905.4	2210.82	543.799	21940.7	328.623	6130.92	46191.7	6725.67	1420.93	15354	29832.8	2462.54	4913.45	621.689	25643	32955.3	6219.47	6038.89
Q96CS7	6	3	31.8598	3.60324e-05	1.7839e-05	3.00131	0.975673	AMB	COV	25078.1	Pleckstrin homology domain-containing family B member 2 OS=Homo sapiens OX=9606 GN=PLEKHB2 PE=1 SV=1	1337.42	786.029	787.982	1047.89	732.165	1752.4	710.449	722.981	1373.71	2160.95	1516.98	1965.38	2508.06	263.045	10043.6	8965.64	9046.03	2485.15	5416.61	1753.98	4729.59	1929.46	1236.07	3347.36	2224.93	4581.51	520.681	3053.62	5213.55	5840.03	2694.08	2391.81	3203.17	4109.78	10344.7	1569.65	5671.14	3332.87
Q13188	6	4	38.2935	0.000550116	0.00020715	3.01979	0.916162	AMB	COV	56586.4	Serine/threonine-protein kinase 3 OS=Homo sapiens OX=9606 GN=STK3 PE=1 SV=2	4185.25	1917.5	192.825	828.841	3093.2	3644.61	675.354	1449.05	1741.38	1419.89	569.637	523.123	346.721	1128.22	1888.26	1253.73	1930.69	2790.34	2373.22	1108.82	4855.37	224.475	1434.88	1612.79	943.983	3024.75	630.869	6112.93	4322.45	3645.81	3278.85	2648.29	1036.5	1745.95	10003.5	7406.39	3225.43	4237.66
Q99653	5	4	26.7922	5.07459e-10	9.80358e-10	2.78697	0.999994	AMB	COV	22456.2	Calcineurin B homologous protein 1 OS=Homo sapiens OX=9606 GN=CHP1 PE=1 SV=3	104203	129524	105657	118254	81473.4	126720	86470.7	117383	63112.4	100407	99130.4	255771	160620	162671	334816	140598	132064	218770	273064	324819	250753	306980	221216	403457	156004	402939	331637	517634	309013	702529	547779	232939	398228	412420	545918	523169	348023	304219
Q5T655	5	1	28.5688	0.00359902	0.00111054	17.6057	0.829847	AMB	COV	103589	Cilia- and flagella-associated protein 58 OS=Homo sapiens OX=9606 GN=CFAP58 PE=1 SV=1	0	0	0	0	0	16.3272	0	0	0	0	0.0159399	0	0	0	49.8693	21.0272	0	22.2929	12.1942	0	38.6664	0	0	0	0	0	0	112.815	16.4467	63.4552	0	0	70.6836	0	45.8543	0	20.7116	269.133
Q99708	5	2	31.3244	1.48964e-10	3.30951e-10	2.457	0.999999	AMB	COV	103254	DNA endonuclease RBBP8 OS=Homo sapiens OX=9606 GN=RBBP8 PE=1 SV=2	79597.6	72780.6	72092.3	78196.4	79676.3	95746.6	85759.5	95896.8	98540.3	75506	81262.6	155926	81797.9	155243	118080	25200.3	59999.7	255225	148520	214671	150111	127960	197495	203376	139706	321435	150458	417528	238886	420959	272782	212368	222277	214800	483413	483534	244536	199087
Q6IPM2	5	1	32.5856	3.66596e-13	3.4293e-12	2.58354	1	AMB	COV	77696.8	IQ domain-containing protein E OS=Homo sapiens OX=9606 GN=IQCE PE=1 SV=2	7945.65	10003.9	7689.06	6713.89	7779.94	11321.3	9840.92	16227.5	5152.49	8265.74	6948.02	9864.24	11777.5	11488.3	8045.58	8486.8	5646.34	10304	15964.6	13986.6	15473.4	12173.3	8596.34	19043.4	7511.26	18777.6	20578.7	21742.3	13848.9	35410.8	25884.8	10815.6	28374	19676.5	23373.6	34857.2	12909.5	17107.8
O00139	5	4	27.2944	5.00999e-12	2.2832e-11	2.36661	1	AMB	COV	80639	Kinesin-like protein KIF2A OS=Homo sapiens OX=9606 GN=KIF2A PE=1 SV=3	4710.27	5389.1	3463.64	5700.3	3606.37	3719.71	2318.82	6172.97	3930.79	3155.75	5314.54	2389.35	2327.9	2087.75	4584.07	2863.64	1820.62	2969.25	3562.16	4621.47	5709.95	4375.1	3767.32	2682.23	3879.56	4769.89	2956.04	8316.07	6271.28	8487.17	4324.15	6745.5	6004.28	8636.77	11976.1	11225.6	5970.02	5850.77
Q92903	5	4	26.7493	1.44837e-11	4.9505e-11	4.56717	1	AMB	COV	53760.4	Phosphatidate cytidylyltransferase 1 OS=Homo sapiens OX=9606 GN=CDS1 PE=2 SV=2	487.9	463.096	450.965	812.844	931.294	523.588	188.279	407.872	482.611	312.649	198.558	854.536	503.798	889.038	508.85	359.979	478.341	325.183	761.744	253.08	444.856	721.71	309.094	726.814	80.387	1139.86	789.606	2238.74	1264.93	2503.24	2254.39	314.775	1559.97	1384.96	1979.91	2445.35	1130.77	1562.16
P0DP42	5	2	18.1143	6.53407e-10	1.19725e-09	2.70632	0.999995	AMB	COV	25425.9	Transmembrane protein 225B OS=Homo sapiens OX=9606 GN=TMEM225B PE=2 SV=1	680.334	1692.12	1361.68	1607.32	3206.08	3840.16	1997.81	1574.84	387.175	1110.93	2784.67	4249.74	3132.47	5819.38	1240.68	2624.8	1191.48	3963.26	1830.58	4045.3	5123.3	3944.59	2279.33	905.388	2936.63	7773.47	5693.86	7150.8	2215.15	3371.54	2294.33	977.885	1832.59	2218.91	6002.93	7014.28	1801.8	3343.89
Q8IZS8	5	2	28.706	0.00217076	0.000701488	2.12729	0.826069	AMB	COV	124152	Voltage-dependent calcium channel subunit alpha-2/delta-3 OS=Homo sapiens OX=9606 GN=CACNA2D3 PE=1 SV=1	1006.33	1752.23	1217.78	1258.85	1739.33	2104.24	1447.85	1642.8	1630.01	1958.67	1122.35	3278.76	1801.29	3214.18	2108.2	1652.45	1721.46	4482.15	3029.42	3327.96	4319.96	1684.42	2737.99	2194.27	2819	4471.84	1716.55	9822.22	3429.33	4616.62	2856.76	2929.71	4072.83	1665.31	4894.87	3675.59	3979.04	3414.22
P12814	4	2	21.3806	1.84066e-05	9.76564e-06	2.46596	0.983411	AMB	COV	103628	Alpha-actinin-1 OS=Homo sapiens OX=9606 GN=ACTN1 PE=1 SV=2	12828.2	9296.2	12640.7	14251.9	28471.7	13517	18392.6	12911.4	8140.57	6590.9	12838.2	3018.35	32901.7	17218.4	10603.4	11189.5	11851.5	5173.97	6004.51	3319.5	5102.45	18680.9	14270.8	9919.29	31376.5	5390.88	21565	14409.2	3626.16	26974.7	14169.7	6116.33	2196.98	19706.7	17079.3	8728.57	11655.7	16042.3
Q58F21	4	3	17.2787	0.00187295	0.000613053	2.3855	0.844083	AMB	COV	108582	Bromodomain testis-specific protein OS=Homo sapiens OX=9606 GN=BRDT PE=1 SV=4	20599.5	27806.8	13989.3	12058.3	22282.2	32452.7	17733.7	31457.5	18085.5	22843.2	12771.8	30114.4	62186.3	2290.07	40396.7	32035.6	9408.82	13225.6	28182.7	55755	72782.1	46494.2	11715	130765	14328.4	34309.4	164979	56362.9	35396.8	106165	167083	37720.4	39573	61300.7	64415.2	59923.9	50860.1	44653.5
Q08493	4	2	21.1185	0.000605439	0.000226066	2.07918	0.964028	AMB	COV	80472.1	cAMP-specific 3'_5'-cyclic phosphodiesterase 4C OS=Homo sapiens OX=9606 GN=PDE4C PE=1 SV=2	190.546	594.087	304.907	327.01	484.878	997.268	1640.4	801.775	264.364	1102.29	1666.34	1793.83	2069.68	702.113	476.712	307.918	343.948	287.216	471.65	758.095	333.357	1871.17	661.942	3787.62	606.001	2399.15	8114.94	1205.12	987.975	2174.6	5021.15	1249.84	1033.34	684.183	1852.69	4933.68	1526.61	740.582
O00311	4	2	21.3451	0.000419179	0.000164102	3.35531	0.927868	AMB	COV	64686.7	Cell division cycle 7-related protein kinase OS=Homo sapiens OX=9606 GN=CDC7 PE=1 SV=1	1418.24	2120.97	902.714	2171.91	1616.11	2229.93	330.545	706.835	1030.52	4015.43	1095.14	2894.83	4410.54	5160.12	756.722	0	275.784	5904.22	4270.52	2886.11	6612.87	3300.88	1175	6381.64	1910.86	18827.1	4401.25	5783.97	25368	13026.1	12247.4	4017.12	7844.16	15535.4	16272.5	26789.9	5709.86	11059.5
Q04609	4	3	20.5087	1.05113e-05	5.91209e-06	4.23509	0.988105	AMB	COV	84558.9	Glutamate carboxypeptidase 2 OS=Homo sapiens OX=9606 GN=FOLH1 PE=1 SV=1	27855.5	22593	14400.9	28637	31213.6	61871.6	16758	18796	17869	16804.3	2058.9	22779.9	15087.9	28234.5	6950.92	0	415.528	28568.2	19851.9	35008.9	15482.6	20596.1	41627.4	36857.4	27414.8	80951.6	35753.1	124400	49741.6	97188.7	57451.7	36815.2	72293.2	44372	230720	383612	72687.5	64724.8
Q8TDY8	4	1	23.4779	0.0345637	0.00819088	2.71577	0.637694	AMB	COV	135522	Immunoglobulin superfamily DCC subclass member 4 OS=Homo sapiens OX=9606 GN=IGDCC4 PE=1 SV=1	704.142	2586.74	575.512	1048.56	2539.23	2288.82	3941.37	911.567	799.141	1475.48	188.658	736.742	997.125	1484.31	3477.08	1235.54	823.973	518.895	2089.8	1240.92	640.218	7605.2	22.2334	8965.07	571.555	3700.76	3097.12	1802.66	389.709	7415.2	4786.67	3369.25	1931.31	1647.06	5902.02	6314.64	1344.99	10473.6
Q07820	4	2	22.1477	0.000111698	4.90186e-05	2.41748	0.957164	AMB	COV	37451.5	Induced myeloid leukemia cell differentiation protein Mcl-1 OS=Homo sapiens OX=9606 GN=MCL1 PE=1 SV=3	8920.98	15074.5	9429.96	8826.44	23273.8	15281.6	18878	11017.4	8846.4	15652.9	8664.75	9146.43	3582.32	22870.8	27046.8	16480.8	7092.32	27448.8	68752.7	14741.7	16600.8	6120.54	23400.8	48761.1	4195.17	49189.1	24319.9	57382.7	17556.8	42024	15746.6	28383.2	11077.5	16728.8	20903.4	16929.8	16835.5	25082.9
Q9NZI2	4	1	21.221	6.079e-10	1.14843e-09	31.9906	1	AMB	COV	26988.6	Kv channel-interacting protein 1 OS=Homo sapiens OX=9606 GN=KCNIP1 PE=1 SV=2	0	0	0.970944	51.298	0	14.7857	0	0	0	0	15.8175	10.2312	0	10.915	195.726	234.78	171.892	0	44.2059	0	0	0	0	0	0	0	0	0	0	0	0	0	12.6112	0	0	0	0	0
Q15080	4	3	26.0406	3.33067e-16	8.45678e-15	2.35468	1	AMB	COV	39145.8	Neutrophil cytosol factor 4 OS=Homo sapiens OX=9606 GN=NCF4 PE=1 SV=2	7265.23	9234.33	5297.15	6978.81	11329.3	20489.5	6506.62	7472.4	5787.78	10966.5	6065.49	9625.86	10384.1	19696.2	9238.08	6617.41	5350.46	13615.3	11826	14638.8	12572.5	13008.3	9352.04	12828.1	8533.22	18319.6	7765.93	21636.9	14199.7	20369.4	11174.3	9145.79	14788.9	12053.1	19393.5	24026.8	8702.51	15876
Q4W5P6	4	1	23.3435	4.48527e-08	4.8609e-08	4.11417	0.999746	AMB	COV	14392	Protein TMEM155 OS=Homo sapiens OX=9606 GN=TMEM155 PE=2 SV=3	324.105	195.238	159.518	549.408	672.094	338.397	890.479	1296.56	240.888	1663.51	726.574	604.41	678.056	924.846	887.261	1163.26	459.476	664.55	3412.57	1732.14	788.06	889.197	812.325	2710.47	185.554	453.395	1747.64	6317.11	599.504	1424.97	584.392	644.413	884.718	3484.1	4572.42	4739.49	1748.28	2474.24
Q8N4Z0	4	3	22.4039	6.87776e-08	7.10707e-08	2.04861	0.999727	AMB	COV	24532.7	Ras-related protein Rab-42 OS=Homo sapiens OX=9606 GN=RAB42 PE=2 SV=2	8433.39	9090.24	9060.41	6925.05	10860.5	9915.55	10770.5	6096.15	8343.13	10425.3	4572.82	8472.3	7817.8	10335.5	13485.3	12293.1	8483.49	17324.9	10199.7	11591.2	8767.63	7342.68	11117.3	15350.8	9864.43	15983.5	7801.05	13811	18716.6	33999.8	18880.1	9437.71	10529.8	20669.6	10349.9	10594.1	6025.79	13606.8
P17707	4	2	22.5877	0.00909119	0.00250127	4.84666	0.936888	AMB	COV	38738.9	S-adenosylmethionine decarboxylase proenzyme OS=Homo sapiens OX=9606 GN=AMD1 PE=1 SV=2	31.4123	72.3288	60.6685	359.475	120.182	123.898	79.3683	72.3602	92.3101	150.407	34.6867	102.805	45.4506	552.787	164.28	420.425	285.87	919.612	105.5	36.4671	22.9128	64.0269	207.913	26.6313	58.9703	107.965	32.3589	16.1595	475.993	87.9391	11.2277	36.982	61.1166	46.2538	1176.31	56.2172	165.627	140.029
Q9BZW7	4	2	21.1067	1.72727e-11	5.3859e-11	4.14934	1	AMB	COV	82162.4	Testis-specific gene 10 protein OS=Homo sapiens OX=9606 GN=TSGA10 PE=1 SV=1	7123.19	5052.72	3521.89	6194.4	10799.5	23385.1	5599	6359.94	5144.46	9637.43	433.971	5015.24	6378.63	13876.9	3977.71	882.617	550.58	3350.08	6206.79	7620.71	2850.37	4355.67	7278.54	5188.23	3072.99	13074.7	3612.35	29179.8	8373.25	21404.1	9273.64	2922.72	13782.4	9037.13	56871.7	56724.4	15371.1	25021.6
Q9H330	4	2	23.2438	0.0132761	0.00350613	2.06038	0.669932	AMB	COV	97870.6	Transmembrane protein 245 OS=Homo sapiens OX=9606 GN=TMEM245 PE=1 SV=3	7073.92	6147.65	6751.01	6467.01	10371.4	14930.2	6792.21	6516.18	8025.72	7241.43	7151.6	17234.7	8167.22	11324.9	10791.6	8557.11	7117.22	12601.9	8476.43	15597.1	10569	12562.6	15086.6	15967.1	11890.8	29592.2	6904.85	16470.5	17401	27756.2	13945.7	15308.4	18229.9	17511.8	21816.4	8439.41	745.352	1150.02
Q9BUI4	3	2	18.2993	3.71925e-14	4.36436e-13	6.20175	1	AMB	COV	61011	DNA-directed RNA polymerase III subunit RPC3 OS=Homo sapiens OX=9606 GN=POLR3C PE=1 SV=1	1378.18	2018.17	1425.14	2182.42	2837.67	6170.52	1140.82	1307.22	621.219	3737.85	943.495	4094.52	4441.3	2638.27	5640.56	2927.95	1569.7	3211.51	3958.71	4469.89	3637.08	4186.87	1809.23	2419.49	811.658	5179.36	2632.91	7996.44	2619.99	10720.5	7280.57	2245.69	5893.02	4050.69	13672.8	24944.7	3365.92	9314.5
Q86V48	3	2	15.7965	0.0288395	0.00697385	5.29031	0.684203	AMB	COV	120845	Leucine zipper protein 1 OS=Homo sapiens OX=9606 GN=LUZP1 PE=1 SV=2	5.39991	39.3072	86.9907	68.5056	154.919	232.366	54.7914	84.8391	29.3739	234.756	56.8745	54.891	291.508	11.3467	5.62621	0.642259	12.3409	199.1	71.0497	56.9729	20.0691	25.7214	0	0	66.1799	173.116	5.08898	446.768	44.7928	641.388	0	7.9669	10.4798	121.805	967.823	1560.58	0	0
Q14168	3	1	17.1649	2.75797e-05	1.40053e-05	23.8161	1	AMB	COV	64923.2	MAGUK p55 subfamily member 2 OS=Homo sapiens OX=9606 GN=MPP2 PE=1 SV=3	0.51861	19.1726	21.6999	25.2255	184.652	148.126	4.68687	0	19.6077	20.6167	59.2417	69.4278	0	0	18.3333	35.7786	6.73501	0	111.195	0	0	23.3082	0	0	0	0	0	16.7532	0	0	0	0	0	3.89894	0	8.16385	0	0
O95497	3	1	15.3871	8.81427e-08	8.70333e-08	3.89402	0.999621	AMB	COV	57753.1	Pantetheinase OS=Homo sapiens OX=9606 GN=VNN1 PE=1 SV=2	238.369	118.368	240.601	503.614	488.724	573.112	514.574	694.529	1120.76	622.285	890.444	7128.7	1296.75	4144.22	3264.37	12.984	2192.77	10379	4942.5	5823.34	5001.51	3483.67	2856.25	6140.47	1422.4	12524.8	3231.31	28142.8	14200.8	19491.2	10516	5604.11	12017.2	8369.35	38850.6	36376.2	14107.6	10253.4
P49798	3	3	17.9406	6.27656e-07	4.85026e-07	2.05211	0.998484	AMB	COV	23883	Regulator of G-protein signaling 4 OS=Homo sapiens OX=9606 GN=RGS4 PE=1 SV=1	919.966	1360.19	1466.85	1268.78	1873.06	2361.18	1664.44	1385.87	870.058	1527.16	3217.47	2281.27	3381.18	1351.21	1769.07	1515.97	1049.31	2026.2	2555.52	2459.84	2815.92	3123.94	1507.66	3746.2	1726.17	3657.89	4369.87	4269.97	2321.82	3789.66	3788.5	2998.26	2448.22	670.434	4513.9	5130.6	1905.49	2746.46
O15085	3	2	20.5414	0.000810356	0.000291555	2.28013	0.907082	AMB	COV	168560	Rho guanine nucleotide exchange factor 11 OS=Homo sapiens OX=9606 GN=ARHGEF11 PE=1 SV=1	1139.76	1891.54	1609.51	823.791	1082.18	5290.88	630.889	644.241	466.975	2283.37	2969.49	422.606	881.777	2470.88	3301.97	4547.37	2166.62	4059.87	760.682	3281.85	3503.41	1754.28	129.932	4847	235.848	6474.92	1664.19	1349.11	8744.58	4039.67	34.1903	43.2168	519.335	5225.41	15633.7	22063.9	497.071	7348.9
Q7Z7C7	3	2	22.6247	0.00061419	0.000228488	2.66723	0.944319	AMB	COV	37250.7	Stimulated by retinoic acid gene 8 protein homolog OS=Homo sapiens OX=9606 GN=STRA8 PE=2 SV=1	48528.9	64486.5	38582.5	71635.4	55702.4	78149	20090.3	16973.6	18154.2	17996	22414	65289.7	29867.6	24867.8	4380.32	6785.51	7434.82	57490.6	17671.6	84973.7	19904.9	14416.1	32118.9	28023.5	17367.7	49329.4	52401.9	85851.5	23292.4	54920.6	33868.9	46095.2	86882	14030.7	93441.9	78718.7	40626.1	15994.5
O60784	3	1	16.6923	0.00343143	0.0010681	5.5135	0.9245	AMB	COV	54103.7	Target of Myb protein 1 OS=Homo sapiens OX=9606 GN=TOM1 PE=1 SV=2	49.2445	270.817	24.3377	30.1336	225.203	375.693	8.39791	73.6667	0	87.0666	30.5791	53.8545	67.7811	46.3979	0	0	59.4989	0	15.3404	0.00419312	0	0	0	4.46416	0	0	0	17.5422	0	14.6803	0	0	10.5393	17.926	11.8545	0	49.7108	0
Q9Y5T5	3	2	17.1644	1.84703e-08	2.18799e-08	4.03035	0.999934	AMB	COV	94996	Ubiquitin carboxyl-terminal hydrolase 16 OS=Homo sapiens OX=9606 GN=USP16 PE=1 SV=1	2598.33	2422.5	1276.03	1020.65	1732.22	3416.35	5659.44	4014.42	1278.45	1428.14	4014.9	1945.76	3410.05	1231.54	3690.89	2638.02	851.503	1629.84	1745.45	2120.81	1965.25	2486.41	4197.61	4179.42	1369.04	1619.63	4664.48	2776.59	592.16	2033.81	3395.64	3111.68	1824.46	1890.12	11235.1	14851.7	1161.47	2065.92
Q7LC44	2	2	14.2715	1.44036e-06	1.03227e-06	11.6735	0.99726	AMB	COV	45600.9	Activity-regulated cytoskeleton-associated protein OS=Homo sapiens OX=9606 GN=ARC PE=1 SV=1	4.93942	0	0	9.35751	37.9658	52.6957	141.774	1756.28	58.4079	16.9471	33.6767	8.26911	410.606	39.6196	0	0	0	2.09972	0.539367	11.2269	0	43.9247	0	0	0	102.222	0	66.3105	5.45471	424.145	13.1747	0	73.8708	0	774.87	0	135.969	241.111
Q96GS6	2	1	5.5828	1.97098e-05	1.03642e-05	4.56893	0.98478	AMB	COV	34617	Alpha/beta hydrolase domain-containing protein 17A OS=Homo sapiens OX=9606 GN=ABHD17A PE=1 SV=1	8.16366	210.697	0	13.6149	8.13854	74.2247	9.65769	47.0424	0	44.3236	162.765	76.1199	827.806	0	13.6685	22.0268	87.7521	0	310.349	0	0	0	0	82.8079	65.255	34.3192	571.429	63.6421	57.9614	0	1015.99	0	82.6525	19.2506	342.659	802.174	0	58.6654
O14645	2	1	18.2173	1.10902e-11	4.02269e-11	2.64685	1	AMB	COV	29947.2	Axonemal dynein light intermediate polypeptide 1 OS=Homo sapiens OX=9606 GN=DNALI1 PE=1 SV=2	3985.45	4642.41	3244.82	5321.7	6957.89	9000.28	3569.9	2647.32	3537.14	7237.67	2646.31	7716.02	5770.26	5428.32	8045.7	5126.2	5006.2	9686.68	9376.5	9945.03	6080.93	7351.02	9378.13	7549.24	3725.58	8930.76	5147.43	15158.8	9896.6	20256.7	9450.16	4268.51	17937.7	15167.5	23455.9	17136.4	9844.48	15281.4
Q02577	2	1	10.1114	9.32587e-15	1.50684e-13	128.222	1	AMB	COV	15075	Helix-loop-helix protein 2 OS=Homo sapiens OX=9606 GN=NHLH2 PE=1 SV=1	0	0	0	0	0	0	0	0	1.0401	8.30642	0	0	0	0	0	0	0	0	0	0	0	0	0	0	0	0	0	5.0418	0	0	0	0	0	0	12.4211	59.6017	0	0
P51858	2	2	10.0559	4.40024e-06	2.79312e-06	2.70794	0.993102	AMB	COV	26902.4	Hepatoma-derived growth factor OS=Homo sapiens OX=9606 GN=HDGF PE=1 SV=1	347.853	1064.07	941.379	1196.17	921.45	1523.71	323.401	102.882	272.358	596.827	1102.46	1849.25	2306.66	610.948	19.6886	140.671	116.33	2149.53	870.669	2056.8	1264.04	215.583	45.0869	660.023	485.458	3110.58	1678.54	5629.99	2313.16	2591.41	1850.37	1300.5	3795.23	885.383	2316.68	4961.68	2316.66	2791.95
O15379	2	1	9.8465	5.0347e-10	9.80358e-10	21.6628	0.999998	AMB	COV	49532.1	Histone deacetylase 3 OS=Homo sapiens OX=9606 GN=HDAC3 PE=1 SV=2	929.335	5162.61	691.707	5473.7	1235.42	4497.25	0	0	0	2974.07	0	2623.66	2248.07	598.309	50.7715	0	0	0	840.871	205.486	2224.41	578.108	0	528.375	0	392.171	742.715	3171.46	96.1089	2930.78	5213.4	0	973.704	359.559	15604	50638.2	0	210.596
A6NJT0	2	1	12.462	3.74845e-07	3.00103e-07	6.44549	0.998704	AMB	COV	54203.5	Homeobox protein unc-4 homolog OS=Homo sapiens OX=9606 GN=UNCX PE=3 SV=1	277.172	699.087	392.113	298.762	1353.03	1870.72	158.01	332.035	2062.05	641.796	69.0096	536.715	299.594	494.792	961.63	3079.9	2089.47	133.449	90.7251	221.806	405.111	431.161	55.5098	1233.11	0	1152.64	0	582.029	246.885	2232.32	872.804	0	3115.79	2382.43	1380.4	2531.6	276.441	164.826
Q96IS3	2	2	11.2949	3.36398e-14	4.27067e-13	5.03969	1	AMB	COV	20085.9	Retina and anterior neural fold homeobox protein 2 OS=Homo sapiens OX=9606 GN=RAX2 PE=1 SV=1	2931.94	3429.23	2460.71	3071.23	2226.49	2935.92	1166.26	1968.33	2233.63	6832.71	2579.96	4095.24	3222.6	4756	5885.97	3863.52	4303.98	5078.18	3640.56	4423.68	3640.17	3114.57	2736.03	3952.02	1458.09	2078.13	2305.76	2827.97	2549.97	3515.93	2626.51	1938.76	2040.5	2655.97	15443.8	13167.9	1477.36	1596.64
Q9UQ49	2	2	10.3024	4.1571e-10	8.3018e-10	6.52622	0.999997	AMB	COV	49449.6	Sialidase-3 OS=Homo sapiens OX=9606 GN=NEU3 PE=1 SV=1	411.575	552.852	166.767	333.637	643.136	2332.77	267.594	116.313	46.8865	1169.64	51.3173	103.254	953.376	786.891	23.4928	12.6367	0	43.9172	218.442	63.1169	242.534	211.963	23.8897	1475.64	11.9234	2387.88	2714.03	2635.97	565.114	1795.85	1713.58	78.1009	1720.98	1890.03	15722	25985.3	2083.49	1748.34
Q13239	2	1	9.3961	0.000444363	0.000171474	4.87844	0.96195	AMB	COV	31441.4	Src-like-adapter OS=Homo sapiens OX=9606 GN=SLA PE=1 SV=3	7941.46	7160.69	5390.99	12452.2	13127.2	22773.9	3278.24	2846.81	4095.14	7150.58	3362.09	6841.05	10483.1	14471.9	524.022	2.97896	6.68106	6259.41	5290.09	11169.5	5112.07	1977.86	10602.9	6101.24	11369.3	29206.2	6889.51	33898.4	8221.25	15647.9	8996.94	3947.44	34244.4	5413.14	33348.8	12082.9	41332.1	17308.5
P06727;A0A1B0GUS4;P68036	107	77	786.266	0.000556985	0.000209292	2.19596	0.999874	HCTR	COV	45399.1	Apolipoprotein A-IV OS=Homo sapiens OX=9606 GN=APOA4 PE=1 SV=3	95159.3	88712.2	62882.6	89645.1	125618	107543	59725.1	63780.2	75891.3	70273.8	45168	68960.6	71320.3	11152.2	30011.1	16979.8	7091.82	83655.5	39093.6	73836.6	68932.8	33235.6	54911.4	60337	41083.1	71982.4	60015.8	112174	34198.1	66905.8	142865	41963.9	42193.4	61159.5	31976.4	82177.8	45045.5	41811.1
P07358	61	45	472.203	1.02028e-07	9.74936e-08	2.25533	0.999944	HCTR	COV	68757.8	Complement component C8 beta chain OS=Homo sapiens OX=9606 GN=C8B PE=1 SV=3	4164.82	5222.82	4717.73	7904.96	9542.82	11551.8	8623.77	9497.83	5825.6	7245.81	11757.8	33429.7	20994	11132.6	15167.3	8285.13	14549.6	13906	17319.1	29226.8	25225.4	29635.4	18209.5	46618.6	24053.4	41575.5	54269	38102.1	27581	48200.2	72751.2	35857.5	39815.4	12080.2	22364.8	59555.3	36836.5	25259.9
Q9UNS1	22	12	121.019	0.000974275	0.000345633	2.79179	0.99989	HCTR	COV	139685	Protein timeless homolog OS=Homo sapiens OX=9606 GN=TIMELESS PE=1 SV=2	4968.66	6516	4435.42	6618.53	5063.52	8201.43	5657.92	5952.97	4020.6	6278.96	7952.55	11258.7	7222.7	9441.51	6318.25	1602.71	2764.72	16249.5	11140.5	13284.5	7288.09	8751.98	9300.63	8903.56	5598.79	14813.8	7202.64	23808.4	7560.65	17888	10337.1	7050.09	9583.47	6535.95	5590.25	4363.02	5912.83	4858.37
Q12774	19	11	120.903	5.50634e-06	3.37471e-06	2.35099	0.99996	HCTR	COV	177997	Rho guanine nucleotide exchange factor 5 OS=Homo sapiens OX=9606 GN=ARHGEF5 PE=1 SV=3	19756.1	25877.2	19321.7	24602.7	33944.7	60485.9	21519	17584.7	14863.5	35156.5	17823.1	37224.9	51968.5	23270.9	22402.2	3547.93	9399.88	29550.3	37118.2	61683.7	33464.3	55844	29583.8	48779.2	21410.9	57012	39866.6	52903	63235.2	86346	51755.3	28412.4	38803.9	107753	29674.7	49658.7	31516.4	72076.1
P0DJD0;P0DJD1	17	6	91.7615	1.61329e-05	8.63667e-06	2.27351	0.999938	HCTR	COV	198145	RANBP2-like and GRIP domain-containing protein 1 OS=Homo sapiens OX=9606 GN=RGPD1 PE=2 SV=1	282.23	441.427	280.386	482.155	511.22	664.939	289.741	289.542	172.018	626.359	595.955	1004.16	1648.12	1063.49	428.484	185.92	226.033	1063.21	726.138	1385.08	1009.52	676.731	485.474	1557.31	1359.2	1288.07	783.794	1320.1	1269.53	1013.83	1605.61	547.212	913.319	913.971	1066.18	1027.04	804.552	719.508
P01772	16	1	109.821	9.58057e-06	5.47523e-06	2.09333	0.999467	HCTR	COV	13245	Immunoglobulin heavy variable 3-33 OS=Homo sapiens OX=9606 GN=IGHV3-33 PE=1 SV=2	392.175	674.99	469.525	275.092	879.495	1087.93	588.109	578.878	563.771	1128.36	462.471	1541.87	1292.25	2005.74	1326.99	1457.39	1218.08	1033.19	1637.81	1147.45	2085.24	1219.86	900.163	2294.69	1098.74	1682.94	2303.53	1370.8	1357.59	1880.42	2236.72	1620.17	1210.86	65.7884	1007.47	1468.47	847.652	670.606
P27918	15	8	71.2219	2.26478e-09	3.37981e-09	5.05088	1	HCTR	COV	53785.6	Properdin OS=Homo sapiens OX=9606 GN=CFP PE=1 SV=2	57259.6	62174.5	41428.8	59068.4	74397.7	120888	51094.5	33848.3	67823.5	66852.8	48518.3	76644.6	57875.4	32638.9	43896.9	14443.6	11159.7	21687	86810.4	49358.4	22499.5	29410.8	31152.7	16460.3	6732.15	22392.3	11353.1	39470	13271.9	30695.8	27593	4754.33	20210.8	7312.76	36329.3	32021.2	8692.02	9218.7
P05452	15	13	98.4297	8.77385e-05	3.9781e-05	3.26748	0.999814	HCTR	COV	22936	Tetranectin OS=Homo sapiens OX=9606 GN=CLEC3B PE=1 SV=3	7139.21	11072	7798.55	3454.07	11469	18815.9	7262.76	5703.65	10082.7	4563.06	10771.8	11951.2	5186.73	3205.61	11973.2	4845.36	3535.96	6765	5984.37	10716.1	5679.77	7567.18	14153.4	11288.6	8895.38	9319.36	3810.83	14390	7102.03	24512	16770.6	8659.44	10073.8	13861.9	15088.5	20378.4	5050.75	7082.73
P08910	13	6	69.8825	3.87773e-05	1.90916e-05	2.79602	1	HCTR	COV	49113.4	Monoacylglycerol lipase ABHD2 OS=Homo sapiens OX=9606 GN=ABHD2 PE=1 SV=1	2968.41	4121.44	1793.56	2394.28	2878.68	4579.13	2511.04	2872.36	3146.68	3649.3	2346.46	3107.24	3115.43	3335.83	2726.19	1994.81	1399.06	6915.48	2985.04	3106.95	3672.99	2249	2774.18	3091.76	2499.42	3832.04	1652.88	4380.06	4161.56	7447.85	3357.87	2955.94	5042.52	5186.15	4423.99	1982.28	5597.01	3644.57
A0A0B4J1X8	10	1	85.4718	3.54824e-06	2.31006e-06	2.01772	0.99972	HCTR	COV	13247.9	Immunoglobulin heavy variable 3-43 OS=Homo sapiens OX=9606 GN=IGHV3-43 PE=3 SV=1	321.178	522.891	374.731	223.079	725.521	841.034	483.866	457.738	437.559	872.466	364.878	1234.4	1040.99	1549.03	1031.46	1120.99	943.998	857.984	1275.68	928.893	1756.83	959.843	745.015	1844.86	897.861	1368.6	1899.09	1119.46	1063.11	1479.46	1763.85	1314.11	997.248	100.012	476.233	1281.81	878.419	635.179
A0A0C4DH42	10	1	102.502	7.44099e-08	7.51432e-08	2.31314	0.999892	HCTR	COV	12926.6	Immunoglobulin heavy variable 3-66 OS=Homo sapiens OX=9606 GN=IGHV3-66 PE=3 SV=1	5.39501	10.8703	3.42376	6.76412	7.90308	15.4735	6.3273	2.38629	3.22148	15.1381	14.9695	3.7651	22.0537	38.8199	33.6711	15.7844	42.5108	4.54803	7.74355	2.89898	19.2527	4.33601	2.39432	2.55743	1.19622	9.04906	7.81452	17.3515	12.1824	18.463	32.4943	0.887552	12.0071	14.8877	37.664	100.032	5.78167	18.8684
Q5JRA6	9	5	45.7802	2.95155e-07	2.46287e-07	2.30494	0.999999	HCTR	COV	214387	Transport and Golgi organization protein 1 homolog OS=Homo sapiens OX=9606 GN=MIA3 PE=1 SV=1	193.262	277.462	228.767	240.353	529.447	633.869	753.875	559.026	442.077	381.194	416.018	498.355	682.667	738.011	680.684	1591.27	459.943	693.159	505.643	672.623	677.245	530.31	322.06	991.1	591.241	764.468	202.208	834.768	601.968	794.578	661.925	627.999	605.019	436.049	900.85	454.556	395.561	546.075
O60812;B2RXH8	8	5	42.271	1.79917e-06	1.26895e-06	11.5346	0.999997	HCTR	COV	32199.5	Heterogeneous nuclear ribonucleoprotein C-like 1 OS=Homo sapiens OX=9606 GN=HNRNPCL1 PE=1 SV=1	2276.07	2989.92	2039.97	2914.69	1916.78	6727.06	1318.76	590.618	2910.79	1996.28	624.274	1432.83	3186.28	2412.91	178.339	484.33	137.334	965.748	1028.17	424.333	1486.69	724.504	489.937	137.953	193.146	370.483	1408.34	2502.26	690.512	2861.49	2580.9	88.886	2462.54	8.63892	1602.91	5381.24	591.782	951.415
P10720	8	6	36.5944	2.55993e-05	1.3112e-05	3.05649	0.999382	HCTR	COV	11780.8	Platelet factor 4 variant OS=Homo sapiens OX=9606 GN=PF4V1 PE=1 SV=1	23.1293	27.5024	59.4632	80.3083	101.298	73.5951	75.2	127.108	32.5216	40.6826	173.412	424.793	221.937	148.587	183.362	157.932	106.802	105.373	34.5395	679.57	156.568	62.752	82.5792	332.537	15.6237	612.158	44.3834	496.562	156.163	158.687	9.62326	374.76	500.385	354.136	333.302	585.884	171.705	75.3847
A3KN83;Q96HQ2	8	4	46.5301	1.09793e-05	6.12135e-06	3.02657	0.99958	HCTR	COV	154997	Protein strawberry notch homolog 1 OS=Homo sapiens OX=9606 GN=SBNO1 PE=1 SV=1	58.4081	65.2537	78.3699	60.4182	124.267	120.625	11.2778	71.5721	24.7427	74.1491	17.2145	73.4914	97.8245	88.7566	49.3211	33.8399	29.4965	24.5293	73.0673	10.0273	44.1719	36.1998	4.59648	69.7899	17.0735	25.2509	25.7426	35.5992	42.6105	63.291	42.3356	6.93748	118.31	133.111	218.231	55.4477	45.3528	29.0226
O00566	7	1	38.1388	3.45088e-07	2.81349e-07	4.80972	1	HCTR	COV	78977.9	U3 small nucleolar ribonucleoprotein protein MPP10 OS=Homo sapiens OX=9606 GN=MPHOSPH10 PE=1 SV=2	3665.83	1527.8	1223.94	1296.67	744.976	3102.35	3671.2	3100.52	2190.13	1899.2	300.396	3474.19	3185.07	2407.51	2061.93	1778.2	2405.71	3032.88	2296.24	1051.4	2109.94	1197.97	342.066	2097.81	121.935	706.133	749.162	865.477	924.785	2552.63	705.8	834.812	2155.72	1125.84	918.471	407.562	717.876	724.381
Q9ULJ1	6	2	40.1267	6.18055e-08	6.46175e-08	2.16044	0.999993	HCTR	COV	74698	Protein BCAP OS=Homo sapiens OX=9606 GN=ODF2L PE=2 SV=2	4032.02	5823.56	3213.45	3667.27	4698.57	6870.61	3199.18	6015.45	3190.27	3129.11	2958.51	3398.48	3402.99	2721.75	3216.54	4045.99	3356.68	3100.5	4213.23	4571.98	2656.62	2976.87	1330.18	3100.16	5670.95	5604.27	11044.3	10365.3	4162.95	8478.07	11032.1	3646.82	4696.3	10683.2	5418.74	39706.3	5084.15	16828.9
P38159;Q96E39	6	2	30.2751	0.0225292	0.0056163	3.13428	0.970079	HCTR	COV	42331.9	RNA-binding motif protein_ X chromosome OS=Homo sapiens OX=9606 GN=RBMX PE=1 SV=3	408.089	415.291	81.2371	546.035	408.601	852.292	258.478	153.765	156.029	621.436	122.063	331.623	362.393	9.97861	235.66	118.738	205.163	355.175	448.103	246.926	565.094	709.72	33.5273	325.268	193.142	837.738	437.154	730.669	615.968	1070.95	599.412	394.619	487.908	855.992	184.19	50.7166	590.585	944.026
P21912	6	3	30.2285	2.15673e-09	3.27629e-09	4.05166	1	HCTR	COV	32428.2	Succinate dehydrogenase [ubiquinone] iron-sulfur subunit_ mitochondrial OS=Homo sapiens OX=9606 GN=SDHB PE=1 SV=3	24018.1	33638.8	23564.6	34925.7	24952.5	46541.3	11013.4	11990.4	7846.19	18027.1	12533.8	25262.2	36463.2	18095.7	20775.3	3450.79	4199.53	28026.9	24442.5	40376.1	16840.1	34398.4	14720.1	37409.4	16909.1	41415.8	37843.1	40890	23894.3	94030.6	35854.8	17131.7	36198.1	32758.8	50271.9	73692.4	23699.1	11729.4
Q9Y2D4	5	3	28.0772	6.05758e-09	7.91648e-09	2.40036	1	HCTR	COV	94942.3	Exocyst complex component 6B OS=Homo sapiens OX=9606 GN=EXOC6B PE=1 SV=3	3047.08	4113.33	4123.25	2429.75	4016.77	5907.83	3866.81	5576.85	2516.34	2177.46	5543.85	4128.87	5524.75	5189.3	4162.62	2210.96	2307.18	4715.16	4734.28	6053.5	3787.93	4648.44	6767.2	8256.08	4611.34	7181.26	4994.01	4388.24	3625.47	9470.86	10991.5	5127.37	7444.74	2182.12	5210.7	6937.38	2267.19	7109.91
Q9HCM7	5	3	43.0437	4.72453e-05	2.25124e-05	2.52895	0.995709	HCTR	COV	111249	Fibrosin-1-like protein OS=Homo sapiens OX=9606 GN=FBRSL1 PE=1 SV=4	81532.5	46443.3	43826.8	33570.9	48079.4	66145	30718.2	17829.2	48929.8	26328.4	27003	16537.9	33889.9	18062.8	2646.1	659.309	2355.93	31284.7	14871.1	31426	9695.66	6389.58	34254.9	48851.4	44932.9	60040.9	91424.6	19624.2	6439.76	69970.7	77246.5	55338.6	38513	20801.1	82536	77452.8	2552.31	13917.9
P23378	5	1	33.6167	0.0084728	0.00235298	18.5177	0.988214	HCTR	COV	114327	Glycine dehydrogenase (decarboxylating)_ mitochondrial OS=Homo sapiens OX=9606 GN=GLDC PE=1 SV=2	0	0	21.1058	0	76.188	241.695	36.9893	0	369.631	183.822	0	0.0628933	1.80675	17.1961	1.32317	0	0	0	0	0	0	0	97.2149	0	0	0	0	0	0	69.4064	0.966912	0	0	0.10349	0	42.346	3.45242	0
P80748	5	3	32.3809	0.0178479	0.00458408	2.65567	0.907985	HCTR	COV	12616.8	Immunoglobulin lambda variable 3-21 OS=Homo sapiens OX=9606 GN=IGLV3-21 PE=1 SV=2	32.9328	98.3182	79.8819	24.8373	53.3965	125.634	19.0924	29.2756	29.8499	140.227	250.346	117.189	862.842	63.6819	92.434	296.885	23.3769	39.8836	217.746	88.3839	99.4187	78.4345	29.6171	897.225	16.2411	27.5373	1129.02	110.528	43.4378	117.053	1976.08	37.1325	26.2065	21.5556	456.46	181.715	7.2207	6.6103
Q13103	5	3	26.4823	2.15461e-06	1.48429e-06	3.9283	0.999826	HCTR	COV	24622.9	Secreted phosphoprotein 24 OS=Homo sapiens OX=9606 GN=SPP2 PE=1 SV=1	6586.83	5183.54	3388.47	5013.9	3462.53	9686.86	1693.6	2407.05	2496.16	3916.11	1540.97	1413.01	2483.55	6.18063	1005.14	112.833	254.638	523.307	949.786	609.198	474.374	1718.46	321.589	961.53	265.564	1425.6	183.059	5825.47	1852.02	5837.58	2018.56	172.296	3650.32	2047.02	3676.49	1323.76	1728.17	767.515
Q9BQF6	5	1	23.7322	8.25745e-05	3.76316e-05	22.2079	0.999984	HCTR	COV	120741	Sentrin-specific protease 7 OS=Homo sapiens OX=9606 GN=SENP7 PE=1 SV=4	22.169	10.685	8.11262	0	269.894	50.217	0	32.7316	0	37.333	0	14.6065	495.709	0	0	0	9.14127	0	26.4395	0	58.7957	0	0	0	0	0	0	0	0	0	0	0	31.1618	7.14869	0	0	0	0.139704
Q8IY82	4	1	21.5391	0.00114914	0.000395053	3.27344	0.999853	HCTR	COV	104581	Dynein regulatory complex subunit 7 OS=Homo sapiens OX=9606 GN=DRC7 PE=1 SV=3	11.5423	352.613	98.2988	151.178	31.0629	0	0	0	8.77998	0	0	0	12.9035	29.5522	0	9.55455	30.5792	0	0	0	0	0	0	0	0	0	17.8469	0	0	0	0	0	7.15053	0	18.3645	0	0	0
Q9UPQ7	4	3	26.0631	0.000461817	0.00017728	2.78276	0.991802	HCTR	COV	121193	E3 ubiquitin-protein ligase PDZRN3 OS=Homo sapiens OX=9606 GN=PDZRN3 PE=1 SV=2	499.559	846.925	1810.17	92.9869	280.617	2007.47	1017.1	100.021	84.9398	1164.91	3006.06	37.962	2171.88	1195.1	2263.66	8.84897	143.264	571.464	97.3982	23.7823	11324.9	76.1036	130.725	704.155	171.869	39.9183	3078.95	2443.58	133.42	16732.6	20893.7	162.345	1518.25	0	496.263	256.67	106.134	3556.5
Q99814	4	2	24.4494	0.000501433	0.000189621	2.79935	0.984494	HCTR	COV	97713.9	Endothelial PAS domain-containing protein 1 OS=Homo sapiens OX=9606 GN=EPAS1 PE=1 SV=3	1387.29	3007.84	1629.99	896.632	908.565	3654.81	2289.8	704.181	291.288	1848.29	1796.33	2798.31	6424.05	500.865	939.986	367.434	597.195	72.9534	1020.47	1007.88	2070.76	1928.9	906.901	9729.61	359.993	1514.51	6442.98	579.006	211.928	2573.97	4279.27	326.375	1516.05	659.995	1196.89	4691.67	295.27	959.573
Q7L5D6	4	2	25.1322	0.0380716	0.00893875	2.49673	0.699871	HCTR	COV	36732.4	Golgi to ER traffic protein 4 homolog OS=Homo sapiens OX=9606 GN=GET4 PE=1 SV=1	879.772	6347.13	1421.03	1326.73	7855.99	5143.42	6466.79	6814.1	6483.4	4457.81	243.601	8357.53	5309.74	12753.4	11312.6	3008.15	6313.68	10228.2	6662.21	3046.13	9528.49	5628.9	1817.32	6913.34	5132.98	5573.6	6392.73	8808.48	936.661	9990.38	4412.01	5528.62	152.096	8121.01	6.81656	8701.62	3801.41	1815.74
Q99683	4	2	21.5432	0.0213261	0.00537644	2.88028	0.964207	HCTR	COV	155849	Mitogen-activated protein kinase kinase kinase 5 OS=Homo sapiens OX=9606 GN=MAP3K5 PE=1 SV=1	2517.53	2821.46	1607.36	3624.57	3071.73	6494.15	1081.81	2293.09	1782.16	2388.24	416.346	3146.29	2394.78	1225.11	2532.89	334.754	1259.27	1317.38	3654.99	3869.48	2254.24	857.253	343.712	3246.47	589.893	2848.62	1214.57	3079.45	3081.38	4262.22	855.623	1341.07	7200.08	333.149	4.10882	958.129	2015.36	888.576
Q6ZMW2	4	1	20.0281	2.95884e-11	8.34744e-11	3.37737	1	HCTR	COV	82785.8	Zinc finger protein 782 OS=Homo sapiens OX=9606 GN=ZNF782 PE=2 SV=1	28025.1	45710.1	25886.8	26621.8	46322	56098.2	13964.3	25012.9	13517.9	27214.9	14291.8	45311.9	20360	28094	57794.7	32892.3	33211.9	7890.63	27974.3	30061.3	33381.3	30038.5	15189.7	70915.2	9290.05	37507.9	20486.4	68868.7	28711.1	96714.2	74957.5	14796.3	42392.6	65878.1	77758.5	50015.7	25841.5	14167.3
Q96MP5	4	2	22.2305	7.8628e-08	7.89543e-08	9.90978	0.999999	HCTR	COV	80594.8	Zinc finger SWIM domain-containing protein 3 OS=Homo sapiens OX=9606 GN=ZSWIM3 PE=2 SV=2	3482.8	4842.88	1459.66	4140.92	2941.56	8683.3	220.558	1018.45	118.249	2857.43	193.891	3530.78	3529.87	1165.39	1628.64	30.9811	93.2216	427.859	2729.17	3370.69	1206.6	634.676	41.8717	900.266	22.1829	1212.56	677.996	5595.28	449.46	3867.23	2311.8	9.18607	4641.04	414.065	4913.49	4757.9	271.346	433.034
P55056	3	2	19.3508	7.09183e-08	7.25359e-08	3.39881	1	HCTR	COV	14895.2	Apolipoprotein C-IV OS=Homo sapiens OX=9606 GN=APOC4 PE=1 SV=1	1031.08	1185.44	1212.46	740.733	1237.07	798.256	435.205	381.164	983.018	752.668	449.931	962.577	771.554	1396.15	672.937	840.465	438.484	1036.63	1013.27	843.237	715.907	341.375	1003.8	1025.78	353.047	1573.49	933.545	2062.64	624.358	2594.59	1685.99	864.837	1824.93	404.56	1209.53	1161.01	1495.41	703.658
Q9NWV8	3	1	27.848	9.90413e-05	4.42288e-05	15.7172	0.999815	HCTR	COV	37073.4	BRISC and BRCA1-A complex member 1 OS=Homo sapiens OX=9606 GN=BABAM1 PE=1 SV=1	2840.65	3254.52	1118.8	4319.9	1869.27	9057.28	1135.59	5051.54	846.098	5160.93	3864.03	20234.8	7705.84	0	4320.14	1450.81	1145.97	2448.5	3789.09	11227.5	3252.01	5081.81	4560.47	2807.51	833.67	2351.65	1678.1	20317.7	3631.71	19974.6	9862.36	435.747	18003.9	4469.78	14560.8	2531.4	6608.51	2302.14
A0A075B6H9	3	2	25.1271	0.0354557	0.0083688	3.34352	0.950708	HCTR	COV	12944.4	Immunoglobulin lambda variable 4-69 OS=Homo sapiens OX=9606 GN=IGLV4-69 PE=1 SV=1	137.448	480.356	187.492	146.746	270.909	866.376	13.1833	1330.68	813.98	463.684	190.158	474.035	430.88	735.547	365.434	222.722	246.763	738.21	365.044	85.8838	345.416	319.646	118.48	92.0694	24.8459	512.858	781.376	106.212	250.561	279.979	0	280.862	100.097	86.8453	160.817	714.811	112.196	65.0129
Q8TEX9	3	2	15.236	0.0239693	0.00593338	4.08775	0.968427	HCTR	COV	120255	Importin-4 OS=Homo sapiens OX=9606 GN=IPO4 PE=1 SV=2	1586.9	1009.05	713.85	1419.12	914.18	276.767	412.933	286.18	34.6263	923.722	130.588	990.341	601.628	133.642	84.9646	104.506	126.02	29.569	136.837	102.809	726.015	449.063	0	362.765	0	83.7838	681.314	78.4987	145.096	33.0693	260.517	10.5195	755.131	269.331	350.373	259.705	0	1053.93
Q68E01	3	1	20.5578	7.69718e-13	5.26174e-12	3.48357	1	HCTR	COV	119610	Integrator complex subunit 3 OS=Homo sapiens OX=9606 GN=INTS3 PE=1 SV=1	294898	341383	202267	345050	502476	745274	212997	156297	240496	577485	270806	1.09037e+06	444455	361609	659284	278056	347177	823854	741437	834194	619313	595054	1.09135e+06	492259	278030	847736	449594	1.36208e+06	849183	1.67538e+06	1.01952e+06	308693	1.61426e+06	1.15333e+06	1.82579e+06	1.58786e+06	762041	769917
Q8IWL3	3	3	16.2531	0.00507132	0.00149243	2.1631	0.969823	HCTR	COV	27764.4	Iron-sulfur cluster co-chaperone protein HscB_ mitochondrial OS=Homo sapiens OX=9606 GN=HSCB PE=1 SV=3	299.617	367.841	577.135	518.178	618.623	672.84	126.784	816.16	370.249	426.892	109.492	616.161	383.948	901.003	233.644	410.042	280.267	1032.1	350.651	146.941	456.719	135.912	84.5488	205.649	19.1855	369.874	52.5276	312.41	554.981	433.81	21.8709	510.951	557.917	840.837	565.891	489.045	924.436	544.785
O43766	3	1	13.8993	1.32551e-05	7.20454e-06	3.26041	0.998186	HCTR	COV	42481.4	Lipoyl synthase_ mitochondrial OS=Homo sapiens OX=9606 GN=LIAS PE=1 SV=3	17573.7	17872.2	9371.56	17290.9	31526.1	17020	14187.7	10367.8	9243.63	9385.8	8867.11	25725.8	27754.3	3556.49	8199.56	119.776	63.5995	10305.1	13554.3	18876.7	22537.6	15236.3	10362.2	19887	10688.1	35904.6	45227	20842.3	8246.31	27378.8	26361.8	19107.3	29683.8	14377.5	33777.7	44853.4	20006.4	16311.8
P23443	3	1	22.648	7.15544e-05	3.32054e-05	2.26598	0.99646	HCTR	COV	59481.9	Ribosomal protein S6 kinase beta-1 OS=Homo sapiens OX=9606 GN=RPS6KB1 PE=1 SV=2	11615.9	13070.4	14580.6	25017.9	19271	28870.4	9643.68	7999.13	23291.2	14430.8	6258.79	15232.3	21109.6	21822	21103.9	14658.5	13268.7	15926.1	26636.8	24630.2	26454.8	17753.2	18884.4	41487.7	21068.3	27979.6	42773.5	42530.9	28898.6	57885.4	55231.7	31220.3	36033.1	26989.8	20686.1	23548.6	19779	29403.2
Q96DR4	3	2	17.5537	5.19129e-06	3.22872e-06	4.69723	1	HCTR	COV	23859	StAR-related lipid transfer protein 4 OS=Homo sapiens OX=9606 GN=STARD4 PE=2 SV=1	5683.79	5698	2812.32	6516.63	2334.5	7196.19	1102.32	759.082	546.624	1516.25	124.152	2094.12	3460.73	1402.04	721.792	346.636	137.034	492.015	637.746	1155.21	623.299	519.411	612.573	3287.98	55.6704	544.29	4565.17	2251.7	760.633	3200.1	1400.69	2466.41	1303.35	816.522	1817.9	5582.86	779.109	2903.9
Q6UXY8	3	1	17.4431	0.00359901	0.00111054	7.70045	0.999086	HCTR	COV	115710	Transmembrane channel-like protein 5 OS=Homo sapiens OX=9606 GN=TMC5 PE=2 SV=3	520.819	1520.76	606.242	1380.45	336.513	2060.4	136.248	2114.77	140.845	897.356	352.936	564.502	772.965	0	740.215	869.852	58.7663	631.084	1277.18	167.805	256.754	506.099	54.9539	276.547	136.061	63.3456	315.282	1318.02	122.769	1358.58	477.107	80.5066	2027.35	53.205	434.612	268.076	451.375	389.857
O95551	3	1	20.3052	1.93307e-05	1.01951e-05	3.4385	0.99538	HCTR	COV	41614	Tyrosyl-DNA phosphodiesterase 2 OS=Homo sapiens OX=9606 GN=TDP2 PE=1 SV=1	1691.79	1576.01	1333.51	1131.13	2279.77	3109.26	277.083	401.366	433.409	982.68	76.4412	1598.01	1040.43	1393.18	1778.66	810.079	533.578	1589.09	1540.74	157.601	1728.57	911.457	25.7622	646.188	41.1267	2623.21	327.644	936.041	1408.18	4202.65	3936.6	290.987	767.499	946.411	4390.42	5750.77	156.037	551.755
Q96MX6	3	2	17.8389	0.00167894	0.000561969	2.64326	0.96376	HCTR	COV	40196.7	WD repeat-containing protein 92 OS=Homo sapiens OX=9606 GN=WDR92 PE=1 SV=1	371.388	413.089	611.611	356.347	637.354	729.152	635.776	1251.2	813.549	790.419	787.103	1382.19	700.85	733.589	1407.57	237.252	925.158	2298.13	949.947	1224.09	1618.25	1018.95	507.756	224.76	313.119	674.086	824.031	1612.08	790.605	800.922	782.428	200.311	2489.85	391.478	1332.54	1623.13	626.019	955.907
Q6ZUS5	2	1	8.376	0.00480371	0.00142535	4.12587	0.994537	HCTR	COV	33174.9	Coiled-coil domain-containing protein 121 OS=Homo sapiens OX=9606 GN=CCDC121 PE=1 SV=1	9.31535	85.1785	14.9213	3.48265	114.526	88.089	27.3748	28.6933	14.5884	68.0092	48.0739	51.5541	445.368	38.4621	42.924	5.32979	0.602774	0.714338	15.3177	30.0525	75.31	18.9298	0.611815	50.3351	0.807996	30.1666	5.62593	20.3001	1.33596	58.6189	125.893	1.83475	1.30181	30.1887	20.5572	0.299652	2.34888	151.907
P0C2W1	2	1	11.0318	5.19547e-06	3.22872e-06	4.39887	0.999849	HCTR	COV	31203	F-box/SPRY domain-containing protein 1 OS=Homo sapiens OX=9606 GN=FBXO45 PE=1 SV=1	975.268	1457.72	578.251	305.55	233.415	671.597	128.065	279.66	387.034	899.512	246.104	209.629	195.288	205.824	30.3306	83.4085	28.0503	919.228	1052.81	312.317	779.68	1428.09	712.339	119.773	119.246	901.422	13.4135	1947.18	1441.53	3008.63	869.022	33.5127	1084.71	772.011	1674.89	367.071	226.516	1639.51
P0C1H6	2	2	11.1075	3.5548e-09	5.01437e-09	2.91661	1	HCTR	COV	17115.4	Histone H2B type F-M OS=Homo sapiens OX=9606 GN=H2BFM PE=1 SV=2	3692.6	4974.35	3622.93	4527.26	5590.59	5979.11	2973.78	2524.23	3409.31	4507.63	4476.35	7874.17	8334.97	7770.15	5586.02	1486.56	2931.01	7279.26	6297.03	8903.79	5120.14	7162.86	7382.41	8652.64	5361.85	8935.95	14807.1	9903.5	7228.9	15066	11634.1	4515.67	7054.88	9283.48	12117.4	23058.4	11319.2	3647.3
P17482	2	1	11.0958	0.0279721	0.00679181	3.79914	0.971845	HCTR	COV	28229.7	Homeobox protein Hox-B9 OS=Homo sapiens OX=9606 GN=HOXB9 PE=1 SV=2	1686.33	2756.63	1997.35	1882.99	2662.74	9766.32	1463.8	645.255	309.64	1414.19	104.72	1968.46	5002.56	2331.85	1092.86	317.434	423.844	547.017	2327.52	3410.51	1373.05	2060.4	0	389.605	38.6751	166.442	2015.57	4971.08	742.14	2410.65	3640.33	392.933	2485.08	2018.28	2303.26	551.174	1952.58	2374.71
Q96FQ6	2	2	4.9142	5.67655e-06	3.46708e-06	4.78538	0.999949	HCTR	COV	11858.4	Protein S100-A16 OS=Homo sapiens OX=9606 GN=S100A16 PE=1 SV=1	372.221	652.478	407.48	906.735	547.846	1000.86	68.9697	178.047	48.5014	712.597	40.5564	787.19	964.09	91.5548	316.267	13.0003	38.5919	101.957	338.916	604.727	181.194	199.34	2.07546	676.605	227.828	883.933	827.985	1674.78	586.121	1228.95	645.653	276.019	2099.95	1058.06	1604.42	1438.52	25.2281	36.5466
Q86UV6;Q86UV7	2	1	16.9342	7.3892e-09	9.58625e-09	2.71683	1	HCTR	COV	29345.4	Tripartite motif-containing protein 74 OS=Homo sapiens OX=9606 GN=TRIM74 PE=1 SV=1	5235.94	7205.81	4428.22	5526.92	5434.11	11506.9	1659.6	4531.3	3654.37	4843.48	2744.72	7939.77	6194.09	6640.02	7139.21	1986.75	4018.16	6770.98	6301.45	4262.49	3777.69	8547.38	5430.21	7649.64	3340.87	8316	4617.04	14566.2	8204.24	19973.5	8551.17	1010.13	10442.4	8653.45	10914.1	9217	4462.79	9490.77
P01871	118	69	601.244	0.00964764	0.00262591	2.27968	0.941181	AMB	HCTR	50124.1	Immunoglobulin heavy constant mu OS=Homo sapiens OX=9606 GN=IGHM PE=1 SV=4	129200	160207	98385.3	191205	140020	354206	234310	339455	108905	387916	198022	519336	461703	174038	140587	119478	71224.3	792814	245290	587301	863272	492550	543849	477329	1.10795e+06	911749	394688	585839	340221	1.16419e+06	356732	1.71099e+06	176893	156005	369179	878133	397396	675126
P43652	79	55	590.94	0.0366633	0.00864236	2.35771	0.761519	AMB	HCTR	71008.1	Afamin OS=Homo sapiens OX=9606 GN=AFM PE=1 SV=1	115993	140121	130339	105009	190999	153470	176181	113901	228512	135897	145249	107671	56613.1	208162	49848.9	13557	20880.1	375286	94787.5	214166	102629	61407.3	341903	203096	248345	446006	124447	413618	250917	421743	196869	378000	121596	205684	615241	574829	281735	229094
P07225	62	42	500.415	0.000240492	9.91255e-05	2.18779	0.989306	AMB	HCTR	77175.7	Vitamin K-dependent protein S OS=Homo sapiens OX=9606 GN=PROS1 PE=1 SV=1	12900.7	19392.7	18918.5	14623.7	22839.1	24047.3	22419.3	16739.2	18697.5	20573.7	18051.5	21691	18490.7	49169.2	260595	251735	104000	31056.8	71277.1	40567.1	34248.2	45322.1	28006.9	119995	33380.5	42336.1	27454.4	41145.1	47233.1	72976.6	43757.3	36758.8	25316.1	61061.5	49640.7	68144.5	44589.6	75934.4
P05546	60	43	482.158	2.57152e-11	7.74086e-11	4.36951	1	AMB	HCTR	57241.8	Heparin cofactor 2 OS=Homo sapiens OX=9606 GN=SERPIND1 PE=1 SV=3	23153.7	19139.1	37306.2	28617.4	20249.5	30983.5	27306	32234.9	28358.1	20852.6	49011	50292.5	23189	37916.5	43174.8	41833.9	49773.8	70865.7	79535.7	94355.9	31835.7	104210	51555	58429.2	93292.9	106290	49796.5	87514.7	94018.8	89535.7	81338.2	122764	128304	64650.5	155178	180451	117880	149694
Q5T7N2	38	20	214.434	1.02981e-09	1.74317e-09	2.20048	0.999999	AMB	HCTR	99305.9	LINE-1 type transposase domain-containing protein 1 OS=Homo sapiens OX=9606 GN=L1TD1 PE=1 SV=1	25294.8	27168.9	24568.9	22356.8	20251.5	23353.8	47246.7	30421.1	22972.6	18782.9	46264.1	44799.2	48697.3	40843.9	50670.8	19926.6	35878.3	87048.4	47476.1	91040	56063.4	44405.9	63261.7	171014	67210.6	37343.3	79821.3	114003	67011.9	99895.4	50002.5	90085.4	67509.8	47977.9	129507	101575	57993	42735.1
Q8N608	25	15	172.924	6.07558e-12	2.63376e-11	2.95838	1	AMB	HCTR	91458.6	Inactive dipeptidyl peptidase 10 OS=Homo sapiens OX=9606 GN=DPP10 PE=1 SV=2	2350.34	2807.53	3092.23	5769.23	4749.95	2930.26	3973.03	2953.29	2740.17	3236.74	3613.42	5775.02	6342.56	5449.85	5613.49	5172.75	5298.51	7361.64	5512.92	6269.98	5346.57	7334.32	6535.9	5897.45	3999.32	8246.08	9648.86	14288	9613.31	10629.3	11488.3	7217.86	8757.5	12080.1	21074.5	24924.9	11804.4	9548
P10070	22	8	128.118	0.000778239	0.000281138	3.76813	0.999956	AMB	HCTR	169323	Zinc finger protein GLI2 OS=Homo sapiens OX=9606 GN=GLI2 PE=1 SV=4	16144.3	12118.9	11216.7	11555.4	5795.76	9003.09	13338	10479.7	16298.1	8304.46	13907.8	11834.9	10022.1	4539.48	5634.35	4472.13	3953.29	10614.3	7650.93	10808.2	11855.3	10764.8	16399.1	18568.5	11934.9	21377.3	26197.3	15977.8	16338.3	20336.4	25454.3	21913.1	9482.5	16033.3	23718.2	24982.7	21089.1	13271.5
O95267	21	5	123.978	1.8227e-08	2.1742e-08	2.24185	1	AMB	HCTR	91599.6	RAS guanyl-releasing protein 1 OS=Homo sapiens OX=9606 GN=RASGRP1 PE=1 SV=2	721.038	983.01	945.016	856.22	1308.34	1136.05	584.297	1191.63	1106.27	1028.94	827.668	1369.27	1020.98	2680.21	1689.95	2002.19	1508.75	1609.35	2172.84	1219.61	1551.97	2051.85	1082.18	2292.28	1326	3227.31	1038.5	2467.04	2256.77	2772.84	2195.53	2465.31	1508.54	2445.26	2837.39	2807	1746.83	3350.62
O95445	19	13	129.254	0.0141631	0.00371826	2.13249	0.989265	AMB	HCTR	21595.5	Apolipoprotein M OS=Homo sapiens OX=9606 GN=APOM PE=1 SV=2	15020.9	16004.9	26693.8	25686.1	27993.1	20902.8	24760.3	17846.5	23788.4	18983.6	30851.8	35313.4	38039.6	21583.5	25416.1	17757.7	7415.01	41519	31662	59788.3	34029.8	48894	54431.3	53414.9	63332.9	75827.1	21981.3	55699.3	55462.7	55308.4	66188.3	55179	56427.1	30246.9	33810.4	46568.2	8748.63	16929.7
Q14980	19	9	101.748	6.44565e-08	6.6995e-08	2.60586	0.999997	AMB	HCTR	239343	Nuclear mitotic apparatus protein 1 OS=Homo sapiens OX=9606 GN=NUMA1 PE=1 SV=2	3474.92	3405.9	3436.47	3803.56	11566.5	4328.79	5617.72	3698.46	1339.7	3516.05	4933.02	10109.1	10915	4158.24	4686.1	4426.34	3973.99	9532.93	6855.21	9660.09	8362.69	10946.6	5276.85	7532.72	11138.5	20124.7	10580.2	15212	10183.8	7142.04	6026.9	14113.5	6582.04	8392.2	14395.5	22681.8	9084.57	8448.49
Q4G0X9	18	10	113.572	0.0072382	0.00204284	4.09054	0.983953	AMB	HCTR	130456	Coiled-coil domain-containing protein 40 OS=Homo sapiens OX=9606 GN=CCDC40 PE=2 SV=2	22543.6	21416	21730.9	8615.25	7104.57	11747.5	14737.8	13497.8	20054	15715.7	8745.48	9638.69	21190.5	20151	172954	153641	55608.6	21759.2	32666	12275.3	45919.5	40431.6	63604.1	52063.5	36957.4	56719.5	29852	4851.53	35026.6	142476	93856.9	181966	81521.3	133189	76422.1	82255	112076	145145
Q4KWH8	16	11	102.295	3.71296e-06	2.39101e-06	2.92823	0.999999	AMB	HCTR	191333	1-phosphatidylinositol 4_5-bisphosphate phosphodiesterase eta-1 OS=Homo sapiens OX=9606 GN=PLCH1 PE=1 SV=1	61831.1	53157.2	84286.4	73833.3	62238.7	78665.1	83777.1	66042.3	77402	46922.4	118158	119220	63372.4	54169.9	93891.1	71904.7	61843.3	210358	132404	211862	75818.4	110907	144993	167393	196021	282851	149985	240880	164603	235462	184062	304812	196353	92777.6	292083	313164	178325	193845
P23083	16	6	133.22	0.0340907	0.0081004	4.35675	0.942316	AMB	HCTR	13198.9	Immunoglobulin heavy variable 1-2 OS=Homo sapiens OX=9606 GN=IGHV1-2 PE=1 SV=2	1115.1	2039.31	2073.3	1542.35	1424.32	3569.86	4403.98	4927.54	1587.12	1504.65	11102.9	22428.8	2766.43	7587.04	9276.63	10372.2	4175.65	16185	15440.4	23964.9	11829.4	6150.71	4931.89	36238.9	3813.89	75295.4	21279.3	29796.3	33251	8340.71	11780.9	38131.5	11377.4	10776.1	5160.28	47246.4	2736.03	9471
A0A0B4J1V0	16	9	83.0282	0.0266084	0.00651409	2.24595	0.814846	AMB	HCTR	13096.9	Immunoglobulin heavy variable 3-15 OS=Homo sapiens OX=9606 GN=IGHV3-15 PE=3 SV=1	2452.52	3638.06	1792.81	1845.45	3442.14	3792.04	4881.99	2152.33	1802.71	4504.54	3193.43	5514.02	10170.2	5165.31	6581.13	7965.41	4330.06	16990.9	7854.14	5909.99	12156.3	6887.53	10050.5	24882.7	11327	10857.6	26635.9	18000.6	11254.8	13782.1	25536.7	11322.7	11422	8319.73	12094.4	20389.7	17137.8	14832.7
Q149M9	15	5	78.0106	7.25754e-06	4.32857e-06	4.92669	1	AMB	HCTR	176947	NACHT domain- and WD repeat-containing protein 1 OS=Homo sapiens OX=9606 GN=NWD1 PE=1 SV=3	10986.8	10677.7	6676.25	6822.1	4400.42	5803.97	5941.24	4368.75	8184.12	5326.62	4501.9	2782.32	3970.35	6833.46	1650.72	2463.86	1365.65	2200.77	1988.48	2800.72	2904.07	2650.76	2790.78	1952.36	1275.04	2949.65	2508.78	3720.48	3493.84	3815.86	2289.8	3845.43	2864.95	2143.55	7585.84	9162.89	2439.48	2397.42
Q9BYX4;Q86VG3	14	11	78.1092	2.68076e-07	2.27376e-07	2.70382	0.999555	AMB	HCTR	118001	Interferon-induced helicase C domain-containing protein 1 OS=Homo sapiens OX=9606 GN=IFIH1 PE=1 SV=3	9573.84	11464.2	11906.6	13460.8	15277.9	17546.4	18460.1	19075.5	20153	33737.8	26205.4	57291.2	18919.5	37555.3	43221.3	7853.3	25001.3	91963.7	61125.1	72066.6	65351.1	71159.2	60712.3	82783.8	42006.1	158155	68599.5	201907	135512	198151	127305	95118.2	108204	127483	240705	246947	144672	124410
O43790;Q14533;P78385	14	3	63.083	7.01501e-11	1.68488e-10	2.33205	1	AMB	HCTR	55154.5	Keratin_ type II cuticular Hb6 OS=Homo sapiens OX=9606 GN=KRT86 PE=1 SV=1	7199.24	8475.55	8372.74	10243.2	12479.4	10829.9	16610.3	13621.8	7675.16	7468.85	17734.2	20369.9	19652	20843.1	24028.3	17320.4	12919.9	24232.3	20481.7	26511.6	17655	24596.5	22608.2	28899.4	25793.1	43563	27291.1	45377.9	29984.9	36980	34426.2	29890.3	24180.7	24523	54004.2	62681	28391.3	28422.2
Q9ULH7	14	10	102.485	0.0248788	0.00610749	2.43986	0.974852	AMB	HCTR	118355	MKL/myocardin-like protein 2 OS=Homo sapiens OX=9606 GN=MKL2 PE=1 SV=3	9214.85	20388	19120.4	11234.6	12004	18529.6	11093.2	8413.51	7122.87	11663.2	25131.9	18615	19704.2	8161.6	77537.5	45688.5	27049.5	23965.9	26637.9	35806.5	34344.7	34000.6	12007.8	45378.3	20162.5	72825.7	25165.3	18629.9	52568.7	51179.8	16132.6	21236.3	32621.5	36625.1	46018.3	28927.1	37057.5	34849.8
A2VDJ0	14	6	68.7526	3.08318e-06	2.02209e-06	2.26439	0.999313	AMB	HCTR	181963	Transmembrane protein 131-like OS=Homo sapiens OX=9606 GN=TMEM131L PE=1 SV=2	2972.26	4272.93	4902.56	3442.18	2365.02	2696.2	1287.41	2358.05	3807.16	1714.73	4246.94	3996.39	4187.49	2340.93	4625.04	4736.1	1657.44	1427.37	4747.79	4968.98	2901.79	12250.5	7984.32	7448.32	2080	5306.81	8327.36	11795.9	4052.75	8664.56	11946.9	5482.96	5742.91	4549.15	7789.6	8344.25	5134.02	8329.46
Q8TBY8	13	7	68.4836	0.000328374	0.000130567	14.5944	0.999991	AMB	HCTR	120676	Polyamine-modulated factor 1-binding protein 1 OS=Homo sapiens OX=9606 GN=PMFBP1 PE=2 SV=2	3736.7	3728.95	4079.55	2417.83	2092.83	1310.57	3978.92	3828.02	3886.57	3632.76	5981.8	3626.95	2133.09	9798.87	1462.79	889.826	1721.62	12589.5	2508.62	32783.3	7122.67	2307.06	11764.9	7492.17	11021.6	18857.9	5288.25	7822.69	13666.6	7406.43	3542.79	15465.4	4482.26	3360.22	7247.61	18235.6	12498.7	3776.74
A0A0C4DH68	12	7	67.4513	0.00506236	0.00149243	2.32042	0.787937	AMB	HCTR	13193.1	Immunoglobulin kappa variable 2-24 OS=Homo sapiens OX=9606 GN=IGKV2-24 PE=3 SV=1	50.3947	96.4847	96.3178	89.0362	144.975	244.392	191.814	326.226	1066.25	750.648	226.896	234.934	582.666	537.504	1870.92	2634.87	1542.12	28.1584	550.744	275.156	132.874	483.682	1551.19	678.401	2371.98	2199.67	118.256	161.212	1554.19	870.08	477.35	966.372	854.094	4922.68	1034.38	1348.58	536.814	1721.32
P61769	11	10	84.3345	0.0216604	0.00545298	2.31772	0.974557	AMB	HCTR	13828.6	Beta-2-microglobulin OS=Homo sapiens OX=9606 GN=B2M PE=1 SV=1	1943.88	1193.88	1280.75	269.635	2514.14	831.79	4976.74	2271.58	2096.83	454.76	1670.8	578.591	1172.91	462.842	436.074	883.747	315.761	1203.2	839.848	2134.29	2071.23	1410.59	1577.78	3279.37	5411.99	849.405	3025.77	1922.41	1136.44	549.099	3083.6	1415.11	4167.39	961.427	1721.26	2961.78	1124.56	1103.14
Q5JSL3	11	8	65.4005	1.67905e-07	1.49213e-07	3.01915	0.999977	AMB	HCTR	240294	Dedicator of cytokinesis protein 11 OS=Homo sapiens OX=9606 GN=DOCK11 PE=1 SV=2	2999.71	3192.58	6877.9	6599.34	10095.9	5510.43	16611.1	13335.3	14941.4	9294.12	37741.9	24395.8	12026.6	18401.7	32730.2	20815.3	23853.6	28919.4	21198.2	30566.4	24081.2	28271.6	25883.6	27740.8	65705.9	52851.8	25576.7	60424.1	54082	46148.6	40002.7	44881.4	34399.1	35170.6	71539.4	75084.7	77865.4	36869.2
Q9Y2L1	11	4	67.7794	0.00614138	0.00177774	2.37465	0.98029	AMB	HCTR	110086	Exosome complex exonuclease RRP44 OS=Homo sapiens OX=9606 GN=DIS3 PE=1 SV=2	6762.33	6957.19	7711.59	8817.4	14610.4	16430	18044.2	17092.5	6685.2	6555.67	31131.4	25923.8	33025.5	9662.83	15239.3	10824.9	9007.05	14369.9	16686.8	73107	38249.4	64591.3	23844.6	39852.4	60741.2	45179	44994.3	46608.3	28061.1	17066.2	41150.2	35909.1	40531.7	24324.8	19870.7	34385.8	77231.2	24454.9
Q96T23	11	6	56.23	1.72959e-05	9.23147e-06	2.0583	0.991242	AMB	HCTR	165360	Remodeling and spacing factor 1 OS=Homo sapiens OX=9606 GN=RSF1 PE=1 SV=2	3749.74	4623.05	3153.52	4433.85	1887.59	5737.83	4921.59	2061.76	3466.66	5386.4	3609.26	6102.06	5627.5	4779.27	3158.25	2966.73	2988.35	881.198	3650.5	3788.61	3612.37	6710.81	2986.33	23463.6	5770.07	4968.08	29425.9	3586.45	7373.54	9662.19	20289.6	17249.8	6203.67	4299.96	16283.2	23587.3	11827.4	11832.7
Q96N67	10	4	51.5655	0.000489012	0.000186112	2.1453	0.998879	AMB	HCTR	244443	Dedicator of cytokinesis protein 7 OS=Homo sapiens OX=9606 GN=DOCK7 PE=1 SV=4	12880.1	13786.9	13787.1	18119.1	24968.1	15773.4	31217.5	21174.1	14042.9	11807.5	26111.8	27067.8	42377.8	24913.4	27363.5	25074.2	13169.8	29143.2	29216.5	46730.4	36469	48836.5	53103.2	68609.8	64183.9	74650.9	86044.3	52384.6	31919	54836.9	62546.1	59626.4	25578.5	37072.1	22289.5	34054.3	32664.5	29957
Q96L93	10	4	59.3435	7.47868e-12	3.02095e-11	3.02523	1	AMB	HCTR	152582	Kinesin-like protein KIF16B OS=Homo sapiens OX=9606 GN=KIF16B PE=1 SV=2	11002.7	10542.2	12785.3	16442.2	12525.9	13457.7	16188.9	16996.2	13654.6	15214.2	20582	30854.4	25588.1	20644.1	17529.1	19180.3	17784.1	27272.6	32558.6	33946.4	34762.6	33450.1	42335.8	52578.6	36540	66605.4	56626.5	78453.8	50584.3	56083.3	53506.4	54278	39306.4	52086.1	88656.3	92057.9	42293.1	54021.7
A0A075B6P5;P01615	9	4	65.3482	0.00109839	0.000381293	3.91361	0.886647	AMB	HCTR	13070.8	Immunoglobulin kappa variable 2-28 OS=Homo sapiens OX=9606 GN=IGKV2-28 PE=3 SV=1	64.642	396.376	270.548	86.2636	77.7441	171.724	0	490.573	0	380.115	284.703	1710.16	1180.56	729.716	1635.57	3077.98	2540.31	0	1881.77	534.428	3648.49	2539.09	307.231	3890.29	816.698	4738.89	16894.9	3321.05	3731.18	3804.22	9302.85	1848.23	3668.58	2375.38	3132.37	11625.9	4167.54	6218.03
P04430	8	3	53.7442	4.24743e-05	2.0514e-05	2.48437	0.991414	AMB	HCTR	12846.5	Immunoglobulin kappa variable 1-16 OS=Homo sapiens OX=9606 GN=IGKV1-16 PE=1 SV=2	101.32	348.971	297.446	243.51	255.051	626.813	670.361	367.01	120.544	515.235	632.567	765.843	1094.15	555.708	452.66	560.987	253.208	55.7008	445.231	209.069	408.122	1056.37	195.799	1735.33	297.727	973.506	3676.53	1326.96	886.006	1209.29	2636.97	476.009	533.319	730.677	1474.01	2074.36	611.452	600.09
P78386	8	2	43.9664	0.0492122	0.0111423	2.82272	0.876145	AMB	HCTR	57341.9	Keratin_ type II cuticular Hb5 OS=Homo sapiens OX=9606 GN=KRT85 PE=1 SV=1	45.8126	47.4896	25.7603	42.286	94.313	41.2219	107.527	50.3861	94.2539	57.6322	124.051	47.5464	69.0623	108.105	34.1145	32.9313	16.3471	250.967	911.583	58.2938	35.1478	54.4485	58.5655	77.1264	191.447	169.901	80.9535	65.712	78.4866	61.12	71.698	71.8224	26.5038	34.9205	182.235	64.7194	55.0743	43.8636
P11047	8	3	48.6929	1.37631e-10	3.13083e-10	2.50698	1	AMB	HCTR	183306	Laminin subunit gamma-1 OS=Homo sapiens OX=9606 GN=LAMC1 PE=1 SV=3	8810.6	15294.1	15172.1	20001.5	27287.2	14222.7	19646.3	7749.6	7812.66	10285	17021.8	25807.4	32615.8	22563.2	21373.2	22529.2	11375.9	39816.2	28698.7	42344.2	20984.1	25786.8	33063.9	60115.3	53456	85259	47788	47512.2	36256.8	32105.2	17565.6	50479.7	20507.6	18618.9	23843.8	43800.7	26570.7	29043.9
Q13233	8	4	47.4206	0.0176807	0.0045543	2.40654	0.931306	AMB	HCTR	166523	Mitogen-activated protein kinase kinase kinase 1 OS=Homo sapiens OX=9606 GN=MAP3K1 PE=1 SV=4	14728.8	11904.4	14490.7	10761	14192.3	27671.3	5816.73	4860.24	14213.6	1285.87	1083.78	2319.42	1371.84	1136.98	1274.04	1089.69	821.663	2398.85	1861.06	4600.83	1492.51	1928.67	989.134	2042.57	1778.87	2650.09	1999.78	5377.15	2374.1	3155.74	2166.61	2112.26	4695.34	4690.7	8989.4	7561.77	7285.15	3428.45
Q9NRL2	7	3	38.9608	7.25699e-05	3.3589e-05	2.8435	0.999499	AMB	HCTR	180356	Bromodomain adjacent to zinc finger domain protein 1A OS=Homo sapiens OX=9606 GN=BAZ1A PE=1 SV=2	2474.72	1182.99	1878.97	1490.3	1204.63	1827.15	748.534	1054.93	880.842	556.865	597.816	1944.16	636.717	516.045	731.398	453.563	719.49	2230.64	2233.26	1889.96	1081.12	668.485	734.611	1314.31	527.807	1947.25	988.819	2651.26	2382.5	1543.94	2676.36	1300.19	3849.69	687.616	4966.6	4641.87	3965.73	2581.54
Q9UHC6	7	4	37.6901	0.000274613	0.00011118	3.05986	0.995537	AMB	HCTR	150277	Contactin-associated protein-like 2 OS=Homo sapiens OX=9606 GN=CNTNAP2 PE=1 SV=1	809.606	1052.38	2461.24	1018.42	928.137	1098.79	1580.88	13012.2	1262.86	1619.78	1289.95	2741.87	1479.15	4094.66	16438.6	17191.7	9682.63	2751.03	7430.06	2361.19	3302.43	6745.55	1850.9	5770.44	1681.04	4323.06	1544.81	6843.24	5777.78	10038.1	4451.39	2156.4	3909.2	24401.6	9326.62	8084.42	9949.83	16034.8
P01597;P04432	7	1	59.9019	0.000441049	0.000170784	210.788	0.976907	AMB	HCTR	12908.6	Immunoglobulin kappa variable 1-39 OS=Homo sapiens OX=9606 GN=IGKV1-39 PE=1 SV=2	0.388492	1.8183	3.91174	1.03732	0.234431	1.01169	96.5679	147.52	11.1691	199.409	593.923	889.061	315.12	36.4697	64.657	5.58848	44.9297	0	109.271	0	499.7	1381.22	12.2518	7.52849	75.0885	165.296	940.689	201.587	220.017	31.1071	314.242	12.7698	0.446349	170.217	42.5829	6.39097	1145.91	348.555
B7ZC32	7	2	49.506	0.00618827	0.0017884	3.90621	0.910534	AMB	HCTR	109166	Kinesin-like protein KIF28P OS=Homo sapiens OX=9606 GN=KIF28P PE=3 SV=2	168.894	98.4591	147.594	513.565	146.276	152.706	1298.09	132.443	420.932	48.2209	462.247	246.959	134.046	65.6577	25.7006	221.784	79.8723	23.8962	166.553	14.1469	115.017	74.408	1005.23	332.245	40.8625	102.665	86.4644	372.919	320.787	467.207	464.863	300.156	127.548	390.161	952.491	492.984	711.581	260.428
Q969G2	7	4	41.4	0.00526441	0.00154656	8.31624	0.998008	AMB	HCTR	43922	LIM/homeobox protein Lhx4 OS=Homo sapiens OX=9606 GN=LHX4 PE=1 SV=2	11777.3	11938.4	15706.3	13126.5	13769.6	4821.17	23183.1	5954.38	54510	49346.2	52081.4	18089.7	4834.5	143552	24296.1	64834.2	105080	214603	20594.3	27574.3	34948.7	17079.9	280596	22021.3	139155	75433.4	18869.2	75696.4	245315	44292.9	20607.5	266884	18081.8	131673	178888	110965	114302	97449.4
A0A0C4DH34	6	4	39.0537	9.73368e-06	5.52719e-06	2.04395	0.998585	AMB	HCTR	13238.1	Immunoglobulin heavy variable 4-28 OS=Homo sapiens OX=9606 GN=IGHV4-28 PE=3 SV=1	3734.82	4947.37	4650.97	4713.03	11210.3	4069.43	12405	6219.85	4867.09	2731.15	9772.69	10663.7	15163.6	8847.2	6679.41	8306.72	6139.08	11777	10873.7	14689	9731.69	11504.1	10106.3	17875.1	17172.1	30755.5	21122.2	15550.8	11816.3	8363.07	10384.5	22709.3	8522.15	2304.01	18178.2	10151.9	10488.4	8400.46
O75665	6	2	34.5478	0.000180245	7.62757e-05	5.34786	0.984613	AMB	HCTR	117128	Oral-facial-digital syndrome 1 protein OS=Homo sapiens OX=9606 GN=OFD1 PE=1 SV=1	70.7352	120.796	54.2095	293.249	23.4248	62.7944	390.347	72.7662	70.1885	160.975	394.95	2123.14	732.942	354.803	206.735	89.3969	362.59	16.683	1041.33	156.328	1944.45	651.577	1783.03	3659.42	0	2145.15	5085.04	1048.48	1564.17	3146.31	8275.19	1122.72	2003.61	218.519	2859.82	6658.34	1754.63	1949.97
Q7Z443	6	1	38.7274	8.00552e-05	3.66716e-05	15.2137	0.96655	AMB	HCTR	198175	Polycystic kidney disease protein 1-like 3 OS=Homo sapiens OX=9606 GN=PKD1L3 PE=1 SV=1	0	0	0	0	0	0	0	0	0	0	0	11.8472	0	7.67724	0	0	0	380.256	112.157	87.8336	181.706	0	0	0	0	151.796	0	1779.71	411.955	469.018	20.1519	0	487.982	104.339	179.208	908.912	914.434	1524.5
Q5JRC9	6	1	34.7349	4.74513e-05	2.25501e-05	2.21018	0.987138	AMB	HCTR	91619.1	Protein FAM47A OS=Homo sapiens OX=9606 GN=FAM47A PE=2 SV=3	13184.1	21467.8	14786.2	11651.6	30699	32812.6	46830.3	27991.9	6617.29	21103.1	45061.6	26956.7	37973	33208.9	35865.8	24738.5	16851.3	6227.6	41325.3	41467.2	41379.8	69198.5	49053.6	121760	19557.9	91351.1	181902	66306.6	45175.4	92037.2	167277	99087.1	53289.6	45485	103852	106942	68844.3	62745.9
Q6PDB4;A2RRD8;P0CJ79;P17035;Q5VIY5;Q6ZN06;Q7L2R6;Q8TC84;Q9NV72	6	2	33.7206	0.00680689	0.00193881	19.4543	0.997571	AMB	HCTR	68701	Zinc finger protein 880 OS=Homo sapiens OX=9606 GN=ZNF880 PE=2 SV=2	1698.57	662.235	2840.7	2872.23	883.34	1926.49	3811.63	4870.95	2575.32	2307.55	8162.79	6604.55	3144.72	0	6111.11	7640.47	5282.83	9655.81	10187.4	12433.2	1850.64	8518.15	4575.29	9204.45	13375.2	19660.7	11076.3	11638.1	7578.8	7751.21	11210.6	25697.2	14395.3	2986.17	20165.5	20828	13076.5	19387.8
Q8WVM7;P35232	5	2	27.2626	0.000390342	0.000153489	3.8881	0.989307	AMB	HCTR	145397	Cohesin subunit SA-1 OS=Homo sapiens OX=9606 GN=STAG1 PE=1 SV=3	1115.43	1799.98	2404.86	2315.33	2538.24	1699.3	2666.05	3697.45	4154.44	45986.5	291.246	7297.34	11137.3	4492.64	8713.01	7727.5	13534.5	2281.26	172982	5277.09	9028.16	7310.05	4823.75	17628	9730.5	12862.8	9847.85	23036.3	17752.7	22377.1	13133.6	2785.59	18018.8	28144.6	21843.5	22363.4	15871.1	14521.8
Q5GLZ8	5	2	27.917	0.0406993	0.00944343	2.24149	0.585739	AMB	HCTR	119989	Probable E3 ubiquitin-protein ligase HERC4 OS=Homo sapiens OX=9606 GN=HERC4 PE=1 SV=1	19.0799	0	7.88277	6794.97	42.5955	27.2874	0	0	0	259.01	13.1341	299.426	106.84	61.4236	24.9296	76.4963	223.797	13.8171	68.4354	86.5141	246.066	7.20302	0	40.1326	13.8018	13.6545	567.989	353.072	332.129	41.1447	324.2	75.2865	154.883	157.34	566.067	1125.16	170.753	441.988
Q96D15	5	3	34.3415	0.000431883	0.000167599	2.21364	0.992049	AMB	HCTR	37493	Reticulocalbin-3 OS=Homo sapiens OX=9606 GN=RCN3 PE=1 SV=1	3139.57	2121.21	3803.87	1850.41	1245.34	1924.77	2362.53	2415.12	2418.34	1062.22	2771.04	1988.2	1551.64	1887.71	2554.2	3316.51	2390.62	2533.08	2818.81	2462.18	1862.34	4127.71	1847.38	5337.7	5206.56	2742.7	2824.46	2049.1	2619.18	2728.54	2842.9	3114.85	2647.1	2627.89	1768.05	2398.27	2350.18	4359.94
Q9H1Z4	5	4	30.5231	0.000964103	0.000343396	3.02607	0.979225	AMB	HCTR	54323.4	WD repeat-containing protein 13 OS=Homo sapiens OX=9606 GN=WDR13 PE=1 SV=2	3780.9	8126.67	5033.87	4663.25	7636.64	5838.82	3062.25	2822.62	5593.14	11528.2	7570.95	4016.89	3923.31	3916.35	3589.95	1740.57	2510.96	11121.4	6732.25	5744.46	3877.01	14819.1	9243.06	7751.53	8877.4	12234.4	5803.67	11844.6	19259.1	29930	22293.7	10436.5	5530.9	33471.5	19945.5	11684.3	15804	15527.9
Q8NB42	5	2	21.704	0.0266598	0.0065177	2.73421	0.863833	AMB	HCTR	72670	Zinc finger protein 527 OS=Homo sapiens OX=9606 GN=ZNF527 PE=2 SV=2	1641.59	2378.22	2948.87	3274.52	3149.42	2886.46	3311.37	3867.04	1436.18	5486.38	19014.9	17085.5	13259.4	6233.46	2681.55	330.602	3338	8819.25	25022.9	40850.1	34264.8	31782.4	8169.41	17777	50398.6	21232.7	28893.2	25529.7	28705.9	7484.35	14189.7	22701.2	44044.6	14149.4	19610.5	29196.1	90337.8	20052.1
P18077	4	1	22.0723	0.0085668	0.00237538	26.7989	0.955447	AMB	HCTR	12594.7	60S ribosomal protein L35a OS=Homo sapiens OX=9606 GN=RPL35A PE=1 SV=2	0	7.49977	0	0	0	0	0	0	0	115.592	0	0	133.907	0	0	0	183.303	0	153.79	0	6.23507	27.7903	0	45.9232	0	114.552	3051.27	212.339	15.548	41.6531	713.84	0	103.989	0	973.088	797.833	137.375	50.7539
Q6Q4G3	4	2	21.8715	0.00107982	0.000376317	2.08262	0.986977	AMB	HCTR	113853	Aminopeptidase Q OS=Homo sapiens OX=9606 GN=LVRN PE=1 SV=4	564.779	625.076	583.105	522.276	808.609	238.23	1580.07	1493.92	816.095	336.144	406.892	1557.39	149.289	675.802	830.06	287.538	1425.89	2115.43	1424.28	161.477	972.917	417.463	582.427	962.22	279.743	618	1192.07	587.72	573.501	740.618	760.67	544.985	739.205	1514.35	1046.35	996.878	806.231	1227.39
O15484	4	2	20.8943	8.15762e-06	4.80096e-06	2.31697	0.994567	AMB	HCTR	74138.4	Calpain-5 OS=Homo sapiens OX=9606 GN=CAPN5 PE=1 SV=2	4080.98	4982.12	4575.49	15432.7	6864.71	8839.95	11847.2	9043.44	6916.87	7652.85	16451.9	29106.7	23829.4	13960.7	8620.07	2802.29	6810.49	8732.36	27113.8	34673.8	28787.7	38178.7	42068	75358.1	31665.3	56110.3	116152	67830.2	28585.5	50066.7	132388	53267	45640.2	28261.6	64760.6	125189	39744.5	38443.4
Q92496	4	4	30.52	0.0414687	0.00958442	2.20709	0.607594	AMB	HCTR	67460.9	Complement factor H-related protein 4 OS=Homo sapiens OX=9606 GN=CFHR4 PE=1 SV=3	41667.9	42666.2	51420.8	30235	77697.7	57550.4	72280.6	39986.8	102474	63011.2	71065.2	77099.3	48228.4	175183	24068.9	2707.89	6302.35	351862	64956.6	131298	85731.3	42396.8	267920	136912	170246	272026	78583.1	222027	186771	301203	142547	191749	62721.5	90293.5	189994	180888	118698	133127
A2CJ06	4	2	22.8568	1.74151e-07	1.52476e-07	2.92711	0.999856	AMB	HCTR	66118.3	Dystrotelin OS=Homo sapiens OX=9606 GN=DYTN PE=2 SV=1	827.495	1077.92	1350.11	1597.34	2732.36	1570.6	1960.03	2280.04	1739.14	5146.06	3333.89	8258.88	6119.55	5142.69	15630.1	12455.3	15382.1	7460.33	15340.8	9334.16	7965.47	16481.9	5308.78	12769.3	7397.72	18195	8128.8	21543.5	16525.1	17549.5	15041.9	9079.88	14939.4	14467.5	26081.1	27355.3	22483.3	15928.4
Q7Z444	4	2	27.0404	1.86008e-06	1.30157e-06	17.1636	0.999999	AMB	HCTR	25799.9	GTPase ERas OS=Homo sapiens OX=9606 GN=ERAS PE=2 SV=1	172.735	138.221	308.833	232.146	318.465	154.659	202.474	353.923	347.67	92.2071	494.877	387.627	621.639	201.167	287.16	952.862	789.659	466.206	146.211	602.649	541.777	391.049	325.734	222.794	688.177	668.582	279.708	230.459	645.652	157.752	364.961	477.254	470.355	227.989	498.079	753.032	884.766	278.027
Q7Z4S6	4	1	22.8592	0.0246105	0.00604997	3.97932	0.841491	AMB	HCTR	188491	Kinesin-like protein KIF21A OS=Homo sapiens OX=9606 GN=KIF21A PE=1 SV=2	13673	8583.99	11158.7	6678.61	5815.1	6032.48	7674.72	7813.55	6080.47	22984.6	1337.8	20320.8	19503.9	32824.7	17324.2	10068.9	7361.36	42384.6	9925.73	19331.8	73611.3	42902.1	105705	24347.9	28317.7	67275.1	24626	11046.3	10632.9	214207	126395	219493	99002.3	134274	65073.1	48747.7	49343	97776.4
Q9BVS4	4	1	17.9427	2.14071e-08	2.4547e-08	3.1008	0.999998	AMB	HCTR	63739.4	Serine/threonine-protein kinase RIO2 OS=Homo sapiens OX=9606 GN=RIOK2 PE=1 SV=2	10265.2	15082.4	12565.5	22980.8	15425.1	13247.3	34620.3	11721	16582.4	8896.86	14370.6	16376.4	18943.6	13005.6	36529.9	31896.1	7836.79	29444.3	14814	17549.4	17221.1	15474.6	35628.4	64523.2	22130.7	45894.3	75322	38794	29115	47124.9	58653.7	42496.9	20708.2	5411.81	47722.2	30168.4	45833.6	31590.3
O14948	4	2	21.7555	0.0437649	0.0100239	2.45153	0.954309	AMB	HCTR	38958.7	Transcription factor EC OS=Homo sapiens OX=9606 GN=TFEC PE=1 SV=1	15337.9	37516.9	20840.5	12247.7	34783.9	11639.1	39511.6	38638.1	18786.3	19848.3	53412.3	17753.4	14776.7	6828.67	30257.4	17595.6	12055.7	31920	31418.2	25384.6	29145.7	23993.2	24738.5	39300.7	114361	48433.1	171604	144603	36863.9	32335.7	131358	45831.4	24509.4	135519	38327.2	242863	40453.1	113397
Q9BSV6	4	3	26.3775	0.0428272	0.00985994	3.47658	0.958535	AMB	HCTR	33766	tRNA-splicing endonuclease subunit Sen34 OS=Homo sapiens OX=9606 GN=TSEN34 PE=1 SV=1	7617.02	12540.8	8337.19	10877.9	8929.4	4097.66	5879.28	1838.67	4612.89	5663.72	2568.35	10030.9	13089.5	18314.4	3821.7	6321.65	9054.01	27155.9	17821.6	14139.8	10104.6	18319.2	13730.8	13015	16788.5	31290.1	18841.4	18956	25689.5	7564.25	6928.91	32022.4	6468.85	9877.53	13896.9	27501.3	15816.6	14905.4
Q9BXT4	4	4	20.0371	3.44526e-05	1.71045e-05	2.66013	0.993659	AMB	HCTR	134362	Tudor domain-containing protein 1 OS=Homo sapiens OX=9606 GN=TDRD1 PE=1 SV=2	3877.03	1372.58	772.567	442.559	557.078	867.261	754.898	1159.83	613.082	429.38	423.946	632.754	7605.27	65.8479	7734.35	1315.24	1366.14	1109.7	374.458	896.377	319.512	266.948	530.325	689.334	171.252	1132.33	704.544	1783.88	1076.46	1088.47	1056.97	269.654	1085.35	1186.83	2714.96	2192.84	1161.36	511.97
P32019	4	1	20.0603	4.01295e-06	2.55641e-06	6.31244	0.993742	AMB	HCTR	114107	Type II inositol 1_4_5-trisphosphate 5-phosphatase OS=Homo sapiens OX=9606 GN=INPP5B PE=1 SV=4	134.075	120.513	212.919	163.873	772.483	387.159	579.096	512.873	193.967	147.106	114.148	1620.68	0.259175	1593.85	3698.18	0	3410.82	1115.55	1374.21	0	1827.41	2.48027	538.141	6484.59	1162.39	6978.09	2.19981	12180.3	5069.69	12992.7	6953.21	0	2605.72	9522.78	14299.6	15956.3	3352.37	2859.1
Q9UJ98;P0CL83;P0CL84;P0CL85	3	2	15.4518	0.00373359	0.00114511	4.17822	0.833671	AMB	HCTR	140345	Cohesin subunit SA-3 OS=Homo sapiens OX=9606 GN=STAG3 PE=1 SV=2	19958.6	22963.4	14864.8	17164.8	9782.09	25906	7063.96	6569.28	6241.37	9756.87	4386.85	18561.6	6290.01	16943.4	4291.82	612.402	931.556	4121.3	3869.23	15256	14912.8	8340.31	2356.94	1158.79	1170.22	3557.09	7599.87	5894.53	5921.63	19167.1	3095.83	2082.43	11125.1	2979.41	21987.6	48236.9	9528.36	3266.69
Q8WYN0	3	3	9.7849	0.000384659	0.00015159	2.43242	0.999976	AMB	HCTR	46062.3	Cysteine protease ATG4A OS=Homo sapiens OX=9606 GN=ATG4A PE=1 SV=1	1983.91	2394.03	2990.85	1640.68	2428.71	1824.16	3209.96	3466.44	2544.71	2824.6	5892.39	2865.95	3954.56	4834.57	8305.96	12285	7864.46	4449.51	4361.64	3772.01	7920.74	4633.96	2902.39	3845.9	5012.09	4709.16	6585.46	3625.31	6223.31	4417.29	3240.66	3882.74	2875.18	7381.04	5097.87	6755.85	5613.93	4873.37
Q6NS38	3	1	21.8633	0.0176686	0.0045543	3.25566	0.795228	AMB	HCTR	29493.5	DNA oxidative demethylase ALKBH2 OS=Homo sapiens OX=9606 GN=ALKBH2 PE=1 SV=1	10726.5	13669	13320.1	11078.7	20523.6	13700.9	19239.6	9631.48	21859.5	18654.8	14330.4	10137.5	8598.47	43303.9	14417.3	34350.6	6464.85	59521.8	9766.68	17811.3	11047.8	6897.87	40904.9	16345.4	31808.4	44757	14472.8	32886.4	39137.1	34193	21128.9	34837	11324.6	26774.6	58932	70921	22058.4	39576.7
Q14244	3	1	28.1779	0.00028697	0.000115919	3.57895	0.999989	AMB	HCTR	84165.9	Ensconsin OS=Homo sapiens OX=9606 GN=MAP7 PE=1 SV=1	936.098	932.281	1548.56	529.08	1747.91	780.026	2437.12	2766.33	2225.15	1678.97	2024.8	1283.93	1072.75	3222.97	3181.17	3318.22	2445.08	2730.55	5378.28	2640.36	2583.29	1995.25	3074.17	3291.42	4806.7	5352.41	1677.7	4046.35	4498.76	3426.31	2811.85	5357.44	1496.28	3061.53	4256.95	4688.02	3730.78	2965.79
A7E2F4	3	2	16.0223	0.0323936	0.00774487	6.52184	0.841741	AMB	HCTR	70858.6	Golgin subfamily A member 8A OS=Homo sapiens OX=9606 GN=GOLGA8A PE=2 SV=3	1298.22	844.401	2160.11	1995.86	1426.08	1702.01	2616.9	4211.75	1916.54	5246.8	4107.7	5212.08	2806.86	0	3451.27	3214.76	3557.72	2437.57	14354.9	8774.28	6618.06	7272.54	2528.4	9504.04	6398.85	16745.3	11070.3	17302	12365	10135.1	11189.6	12171.6	7640.6	5304.06	18133.2	19423.2	13391.6	10456.4
P02008	3	1	18.9909	6.9319e-07	5.26788e-07	2.4736	0.99995	AMB	HCTR	15694.1	Hemoglobin subunit zeta OS=Homo sapiens OX=9606 GN=HBZ PE=1 SV=2	18670	25200.7	23735.1	28100.5	57039.3	25848.9	53278.8	24849	18868.1	25013.6	42980	61734.6	82461.7	56066.6	30614.7	21317.4	10683.1	78734.7	63755.7	79680.6	58748.4	78787.4	60395.1	96869.5	98764.6	164565	114454	98311.5	96314.9	58729.9	41720.7	98520	44546.8	74661.8	55265.2	126352	55387.6	91118.6
P01817	3	3	26.8509	1.21422e-09	2.01691e-09	2.05862	1	AMB	HCTR	13402.4	Immunoglobulin heavy variable 2-5 OS=Homo sapiens OX=9606 GN=IGHV2-5 PE=1 SV=2	14484.4	15588.3	20328.6	15267.3	13663.4	20988.8	8019.18	20389.8	13613.9	18301.9	17373	28835.2	17496.1	19967.6	30173.1	37499.5	23293.5	19388.3	44425.9	19564.4	28485	24612.5	13457.1	46601.7	11086.3	47272.7	18845.4	33771.9	32928.1	44537.5	23286	23143.6	35667.7	34387.8	35714.7	36880.1	47111.6	19528.7
Q6PJF5	3	1	18.2925	0.0195426	0.00496909	2.54634	0.612179	AMB	HCTR	98226	Inactive rhomboid protein 2 OS=Homo sapiens OX=9606 GN=RHBDF2 PE=1 SV=2	2413.47	2995.26	3034.13	2229.43	6178.89	3168.81	1134.7	2933.93	829.766	4391.4	1143.13	2992.14	758.984	5825.81	1447.66	0.607692	95.1156	9204.63	29635.3	2320.25	4061.68	840.401	3300.08	6757.46	185.245	8926.43	3215.09	10854.9	3952.92	5165.82	1961.36	5890.03	1921.83	5788.29	4728.65	5331.08	2331.69	2644.21
Q8IYV9	3	2	16.9638	1.28073e-05	7.004e-06	2.10984	0.994304	AMB	HCTR	39671.5	Izumo sperm-egg fusion protein 1 OS=Homo sapiens OX=9606 GN=IZUMO1 PE=1 SV=2	2136.68	2016.6	1818.14	1169.84	1378.72	1614.81	2972.82	1836.27	1436.61	1801.91	3055.99	2793.55	4171.53	4198.31	5192.9	5250.63	3652.2	5714.98	11685.5	11152.7	6962.8	5809.53	2941.04	16777.6	4625.21	6084.23	8920	6582.76	7393.15	12280.4	10216.4	10702.2	6090.27	12558.6	8968.82	10412.3	8241.61	8333.53
O00744	3	2	15.7624	4.22493e-09	5.82105e-09	3.95209	0.999983	AMB	HCTR	44426.2	Protein Wnt-10b OS=Homo sapiens OX=9606 GN=WNT10B PE=1 SV=2	3562.93	2783.03	3796.16	5313.91	4956.92	5952.82	5721.92	6895.01	8066.79	6652.41	7460.97	40729.8	8871.2	24268	28725.9	1800.23	16948.7	60571.4	33727.4	43825.1	36816.5	31105.6	32336.9	48874.3	18188.5	102097	35573.7	171087	87862.7	136000	87449	50919.3	80547.5	63885.2	232955	236172	94354.6	68127.9
A6NHR8	3	1	15.7432	0.00434037	0.0013031	2.27997	0.80685	AMB	HCTR	47270.7	Putative protein FAM47D OS=Homo sapiens OX=9606 GN=FAM47DP PE=5 SV=3	5470.78	5928.94	3470.49	13726	4989.3	8607.3	5082.02	2284.97	6307.01	2853.59	3944.48	1622.17	3337.01	2961.21	687.457	1123.78	167.477	1388.43	884.273	4864.89	759.224	1808.08	12549.5	10610.7	5707.44	6134.84	3903.7	19222.7	1395.32	6012.79	11697.7	8078.4	462.684	1840.24	11440.3	13928.5	2819.89	1580.78
P06241	3	2	24.5777	9.09803e-06	5.28442e-06	3.04316	0.999221	AMB	HCTR	61275.3	Tyrosine-protein kinase Fyn OS=Homo sapiens OX=9606 GN=FYN PE=1 SV=3	12428.3	14144.7	11944.7	12318.6	11051.4	19092.7	31616.7	14854.4	7969.61	15883.9	36035.3	33688.4	50313.1	18362.9	59731.5	36468.7	17441.2	10144.1	47341.5	28994.6	50645.9	64755.4	43631.3	201936	23736.6	71308.5	115161	39488.9	34995	50344.3	100705	62281.7	89902.3	45778	72865.9	160661	59772.5	53162.3
Q96L96	2	1	16.6879	0.0146849	0.00383827	12.3152	0.908118	AMB	HCTR	203553	Alpha-protein kinase 3 OS=Homo sapiens OX=9606 GN=ALPK3 PE=1 SV=2	159.917	165.585	241.817	74.675	134.081	176.86	162.872	372.393	188.704	53.8302	602.016	165.883	183.909	532.491	249.147	1038.46	709.616	361.532	287.652	226.804	76.824	286.819	71.0843	2393.23	183.633	77.5425	217.359	158.512	65.2412	42.1523	65.967	241.703	96.8983	363.489	91.2918	1433.03	480.503	516.036
Q9NRD9	2	1	13.8999	0.00344624	0.00107083	58.4048	0.801414	AMB	HCTR	178832	Dual oxidase 1 OS=Homo sapiens OX=9606 GN=DUOX1 PE=1 SV=1	490.434	297.453	267.537	126.054	105.171	40.6449	545.816	5976.1	750.569	125.63	240.859	396.96	315.532	112.697	232.602	24807.5	264.678	21.5902	28.998	2.31198	387.841	0	0	31.3553	26.4333	0	0	0	1203.02	0	0	0	5.89326	336.409	0	204.944	78.2794	15.0146
O75150	2	2	9.4624	0.00465866	0.00138462	2.24701	0.895713	AMB	HCTR	114420	E3 ubiquitin-protein ligase BRE1B OS=Homo sapiens OX=9606 GN=RNF40 PE=1 SV=5	1067.22	347.649	359.041	236.5	729.677	649.662	308.911	485.282	265.525	512.421	1420.14	558.76	1429.75	1647.57	605.162	1457.33	493.14	279.564	289.012	1084.69	1351.78	569.549	1469.99	1193.51	4785.49	1414.87	3874.79	1166.42	654.739	391.395	1534.63	1063.84	1447.38	1458.96	940.994	900.608	169.345	457.631
Q13541	2	2	10.4294	0.0386212	0.00904389	3.12175	0.956301	AMB	HCTR	12694.1	Eukaryotic translation initiation factor 4E-binding protein 1 OS=Homo sapiens OX=9606 GN=EIF4EBP1 PE=1 SV=3	9588.68	4757.63	5727.98	15823	11489.6	5531.76	16208.9	9322.81	39500	11938.5	9247.66	1456.49	9007.97	40089.7	10620.8	16621.5	32104.8	14286	11159.8	8927.81	16069.8	5392.73	38362	26879.1	55527.9	28398.2	27941.1	7391.17	23201.4	40561	50973.7	86934.4	10803.5	31520.5	12636.8	17963.1	29554.2	43820.2
Q5VW36	2	1	10.4263	0.00989592	0.00268813	2.58056	0.72638	AMB	HCTR	202240	Focadhesin OS=Homo sapiens OX=9606 GN=FOCAD PE=1 SV=1	1977.23	8770.56	1341.58	1467.32	3260.06	5639.59	5281.12	6543.55	5010.29	1044.56	4342.13	3089.01	4612.54	0	6849.89	3961.74	7294.16	5956.36	3529.49	4525.86	1355.43	4206.26	3342.38	4414.55	2437.51	929.696	2057.04	1174.38	1889.99	1601.53	1036.55	529.063	796.114	1519.14	537.831	417.421	549.736	1136.09
Q9UBX7	2	1	17.5231	0.00911765	0.00250467	4.63751	0.706581	AMB	HCTR	31800.3	Kallikrein-11 OS=Homo sapiens OX=9606 GN=KLK11 PE=1 SV=2	1961.95	2139.66	3376.89	727.574	5602.14	2007.43	5558.77	2790.61	10377.2	3353.07	4418.81	1487.88	662.512	12163.8	434.534	42.9956	643.653	18236.3	1630.2	3183.78	2137.85	111.351	14486.3	2420.17	5100.34	13662.4	1017.63	10006.7	5255.08	9380.07	3150.07	9754.13	479.216	5437.22	10645.5	14163.3	4301.92	3624.17
O75840	2	2	11.4462	1.67732e-09	2.66176e-09	3.46671	0.999996	AMB	HCTR	34103.2	Krueppel-like factor 7 OS=Homo sapiens OX=9606 GN=KLF7 PE=2 SV=1	4119.77	3067.74	4989.89	4274.76	4335.05	4547.66	4936.97	5700.51	5739.37	4958.64	5298.99	23042	5962.75	15338.1	19363.4	7618.76	12680.5	35289.9	21872.7	28420.7	22417.2	20467.1	19954.3	27021.2	12608.8	55593.5	22376.3	86648	47714.6	72808.5	45463.7	32559.4	45063.9	36687.2	116533	126352	52965.3	42205.5
O43653	2	1	11.1623	3.19083e-07	2.63777e-07	2.49831	0.999985	AMB	HCTR	13482.4	Prostate stem cell antigen OS=Homo sapiens OX=9606 GN=PSCA PE=1 SV=1	16231.8	11566.1	9362.71	16349.4	16243.3	20966.1	18841.8	27706.2	15983.9	11500.5	28546.1	33238.9	34386.7	20962.4	27618.6	17654.9	11293.9	70337.4	45727.2	56441.3	64273.1	49667.5	26527.9	50712.1	59724.6	52965.8	66043	55107.8	53744.9	44309.2	62281.6	68547.7	46452.9	68833.1	42424.5	55897.1	40100.7	54114.9
A0A0K0K1A5	2	1	14.3636	0.00654824	0.00187114	3.66805	0.991172	AMB	HCTR	12630.3	T cell receptor beta variable 6-5 OS=Homo sapiens OX=9606 GN=TRBV6-5 PE=1 SV=3	7125.34	11652.4	7787.98	11668.8	4418.19	5118.77	6905.91	6454.57	3909.71	8629.27	13789.3	7302.18	6420.99	16613.8	7582.46	363.7	3010.63	35700.8	12104.9	16250.5	5097.37	9609.3	16150.5	33518	12514.8	45790.1	8233.23	14779.4	35639.1	11076.4	16866.7	27945.1	14000.2	17671.7	31712.3	137096	45784.3	90363.9
Q5VU69	2	1	11.0454	1.38701e-06	9.98054e-07	11.2896	0.999999	AMB	HCTR	12188.2	Uncharacterized protein C1orf189 OS=Homo sapiens OX=9606 GN=C1orf189 PE=1 SV=1	39.9346	38.4193	16.7581	33.6881	0	0	4.86539	7.29596	0	16.8944	0.126339	0	3.21431	0.557159	262.592	449.679	207.398	34.392	814.55	10.2819	22.9868	9.99211	0	0	0	21.0867	0.981465	336.903	433.428	89.3503	187.701	46.7032	74.2962	760.651	2036.06	570.05	404.399	965.991
P01009;O95573;Q96LZ2;Q9H8V3	197	146	920.413	4.44156e-12	2.07742e-11	4.75912	1	COV	HCTR	46907.7	Alpha-1-antitrypsin OS=Homo sapiens OX=9606 GN=SERPINA1 PE=1 SV=3	178170	196853	245139	255155	248816	174045	350131	328280	289853	176494	470612	571727	353304	242522	229546	266202	391952	561905	288995	973313	819435	731934	827888	584883	1.6738e+06	722233	554456	522098	818137	240619	476064	811960	657133	486503	162338	220124	1.31866e+06	268857
P00738	132	75	759.261	0.00642254	0.00184114	3.02086	0.997834	COV	HCTR	45889.7	Haptoglobin OS=Homo sapiens OX=9606 GN=HP PE=1 SV=1	885713	723505	1.17532e+06	1.17628e+06	731879	1.40062e+06	1.61503e+06	1.22349e+06	1.28849e+06	517057	1.93317e+06	2.24939e+06	867214	965318	632520	118086	259472	3.40873e+06	2.47727e+06	4.58697e+06	699626	3.11083e+06	3.23897e+06	3.00393e+06	4.72808e+06	5.09309e+06	2.74986e+06	2.35814e+06	2.56227e+06	3.37371e+06	3.49827e+06	6.13177e+06	3.83161e+06	1.22008e+06	3.024e+06	3.37145e+06	2.86551e+06	3.81996e+06
Q14624;Q9Y5E7	124	90	797.743	0.00192972	0.000630475	2.05369	0.999706	COV	HCTR	103586	Inter-alpha-trypsin inhibitor heavy chain H4 OS=Homo sapiens OX=9606 GN=ITIH4 PE=1 SV=4	45592.7	40108.6	70052.5	54881.7	73362	35638.3	96961.7	67691.5	52685.3	43148.4	135380	110390	113138	44552.3	60990.4	54396.4	42090.9	100794	93474	173627	153299	192368	144133	161615	216068	159908	145706	134447	115864	125100	199909	184396	102664	68587.5	91305.1	106934	132248	101661
P00739;P11488;Q5VV43;Q8IVW4;Q93100;Q96M89;Q9NTZ6;Q9UL68;Q9Y581	112	58	447.973	5.39695e-05	2.55113e-05	4.03316	1	COV	HCTR	39542.9	Haptoglobin-related protein OS=Homo sapiens OX=9606 GN=HPR PE=2 SV=2	66020	36459.6	89546.6	81282.8	55221.1	59694.3	100798	106991	66251.1	52232.5	146443	70380.8	67227	37424.9	35676.7	45585.8	46860.3	110980	220417	261552	52377.4	171943	166951	201625	243229	318287	214471	145831	101140	223957	249180	373271	244214	78627.6	223278	130113	156462	266901
Q5VXU9	58	31	362.973	2.31287e-10	4.72501e-10	3.68631	1	COV	HCTR	167312	Protein shortage in chiasmata 1 ortholog OS=Homo sapiens OX=9606 GN=SHOC1 PE=1 SV=1	43074.4	42897.6	44834.3	32182.9	29076.6	16152.7	57159.9	34521.1	35812.1	32197.7	35623.4	44907.5	30878.5	18662.6	18445	17057.7	20863.2	42655.4	22176.4	51457.1	74128.1	44229.9	113467	37383.8	97291.1	38318.3	33476	31160.8	42680.8	24798	31700.2	63266.6	44885.5	27217.6	27895.3	21928.3	69308.4	26838.3
P07357	54	42	438.243	0.0108712	0.00292756	2.63999	0.975148	COV	HCTR	66874.1	Complement component C8 alpha chain OS=Homo sapiens OX=9606 GN=C8A PE=1 SV=2	74056.7	49431.9	65172.8	83490.1	78749.5	66469.3	74345.9	63950.5	88736.2	59537	91055	95860.8	100857	50719.3	66549.3	69369.6	68974.2	125373	98377.2	162500	76109.2	167546	121055	130341	188439	214798	117477	150417	156756	181076	198330	173339	168177	102750	124242	97169.3	104244	244501
Q9P219	47	18	272.292	4.14487e-05	2.01832e-05	3.16978	0.999976	COV	HCTR	229371	Protein Daple OS=Homo sapiens OX=9606 GN=CCDC88C PE=1 SV=3	4438.82	2699.55	12592.2	4303.58	7856.51	5433.8	10907.8	7899.35	5064.24	4736.02	11169.3	9512.13	12745.8	2306.25	3610.87	4408.06	7213.87	10895.4	6401.28	15855.7	16578.1	15975.4	11732.3	12844.9	23293.9	19406.1	16069	15617.4	13419.7	4868.15	23688.2	11954.8	13777.1	10363.7	4319.93	6083.92	23395.7	5634.48
P08697	37	27	266.89	5.84489e-05	2.75554e-05	3.59788	0.999999	COV	HCTR	54908	Alpha-2-antiplasmin OS=Homo sapiens OX=9606 GN=SERPINF2 PE=1 SV=3	77110.3	46303.6	122101	67253.1	136479	42006.2	116656	53425	95395.5	69538	143886	84865.5	44283.7	92788.4	426656	487756	371867	200873	217800	118011	116317	173268	181577	196373	195416	156179	140548	155346	227924	127240	129656	275106	81801.3	211385	175034	161093	221934	282311
Q9UK55	35	22	229.065	0.0117557	0.00314195	2.354	0.683342	COV	HCTR	50821.2	Protein Z-dependent protease inhibitor OS=Homo sapiens OX=9606 GN=SERPINA10 PE=1 SV=1	10983.3	13421.6	13371	15671.4	19189.3	20831.4	24808.9	25962.4	13686.7	15367.3	19263.2	35082.5	26845.8	33582.9	336206	260834	154674	38427.5	46449	28813.8	50556.5	41250.5	25287.7	38193.3	50632.7	27983.4	34210.4	22053	26642.3	29122.1	16619.4	62761.7	16798.8	30261.7	6645.14	4736.36	25284.5	49652.1
P02750	32	20	265.077	5.43261e-09	7.20569e-09	3.65177	0.999999	COV	HCTR	38406.1	Leucine-rich alpha-2-glycoprotein OS=Homo sapiens OX=9606 GN=LRG1 PE=1 SV=2	9627.81	17345.4	24554.7	15771.7	31573.1	26056.4	20205.1	20526.2	18522	14293.4	29848.1	52188.5	32412.6	20292.4	10707.2	7096.23	8407.5	22327.1	15768.5	117203	30459.7	54584.3	48436.3	45401.5	62897.7	48581.6	61556.6	42672.8	25599	30112.7	41849.3	28024.4	56028.7	18083.2	12620.5	16468.4	119844	13817.3
P0DOX8;P0CG04	29	7	256.492	2.98349e-07	2.47789e-07	4.55706	0.999095	COV	HCTR	23115.3	Immunoglobulin lambda-1 light chain OS=Homo sapiens OX=9606 PE=1 SV=1	22832.4	14099.6	24439.3	19658.2	4955.52	12508.4	24199.7	18457.9	20728.7	5843.48	31963.6	21167.1	15045.2	8639.58	8265.63	15179.5	6770.93	1718.06	8575.09	13716.1	15383.6	21473.8	24975.3	20417.9	14736.9	11909.5	23548.8	5747.08	7572.79	5782.58	21440.7	25916	3930.12	9370.75	5059.74	2694.15	12687.6	13259.6
P0DJI9	29	18	186.492	6.69488e-06	4.03996e-06	7.23984	0.999306	COV	HCTR	13584.1	Serum amyloid A-2 protein OS=Homo sapiens OX=9606 GN=SAA2 PE=1 SV=1	11005.3	8254.05	41187.8	48893.4	40391.9	26164.7	59496.9	18379.4	16927.9	7857.5	157796	69784.7	110716	4766.36	10479.1	11591	8277.08	26613.6	11590.8	153258	69081.8	37458	14955.7	25319	267053	104705	24286.7	13573.8	14385	13656.1	87339.3	40365.2	206084	13809.6	6503.54	8395.46	306061	17704.7
P36980	28	15	159.077	0.000105477	4.64034e-05	2.19273	0.999589	COV	HCTR	31563.2	Complement factor H-related protein 2 OS=Homo sapiens OX=9606 GN=CFHR2 PE=1 SV=1	5559.98	4638.58	5280.28	5788.3	5120.71	11901.4	7895.29	6483.09	5026.33	3710.35	8161.85	9780.94	6737.47	6767.69	16490.2	16477.7	9343.87	16545.8	10472.1	18015.1	4814.1	13127.8	8890.35	8897.68	13010.9	15081.4	9692.19	8821.21	9250.39	9862.31	10086.2	19997.5	14412.3	5708.52	11704.7	11939.2	7963.47	14902.9
P18428	22	15	202.956	2.74225e-14	3.74917e-13	5.88139	1	COV	HCTR	53554.8	Lipopolysaccharide-binding protein OS=Homo sapiens OX=9606 GN=LBP PE=1 SV=3	10865.3	13944.4	23310.9	24246	15645.3	13326	31167.9	18837.1	12042.6	11833.1	33450.4	35424.5	39151.2	3851.36	3354.69	7518.01	9052.64	28670.3	18920.3	59713.9	40391.9	55666.2	27284.5	16488.9	132192	29723.2	20311.9	23697.9	19264.2	13914.2	15083.7	37203.3	53836	9355.45	12671.5	18185.6	69941	22593.5
P02746	21	12	136.604	9.84608e-08	9.56277e-08	2.63482	0.999983	COV	HCTR	26949.9	Complement C1q subcomponent subunit B OS=Homo sapiens OX=9606 GN=C1QB PE=1 SV=3	35693.5	36673.1	56314.6	58338	72721.1	71213.3	65563.6	67176.2	39631.7	29049.9	127651	106014	147776	26301.6	56709.6	50875.3	41228.2	73201.8	54217.9	231070	139793	169462	106503	118617	187610	133024	109162	100454	93122.1	84001.6	156519	133598	163694	60112.3	52241.8	52315.6	174075	70928.4
P01764	19	7	132.648	0.00373682	0.00114511	2.78193	0.899814	COV	HCTR	12753.4	Immunoglobulin heavy variable 3-23 OS=Homo sapiens OX=9606 GN=IGHV3-23 PE=1 SV=2	5536.84	7053.04	10231.8	9627.37	7386.84	11291.7	13746	15212.4	9640.24	13824.8	19592.9	35271.9	20032.5	12744.7	5832.51	7965.5	5472.27	32523.1	36846.6	32963.4	7136.29	32445.2	28482.2	35794.6	56347.9	57364.8	49819	27997.1	36573.7	30701.2	47167.7	83443.2	45805.5	34038.9	46846.9	58526.8	22975.7	45123.2
P35542	19	14	121.671	4.65703e-05	2.23103e-05	2.06794	0.999811	COV	HCTR	14860.7	Serum amyloid A-4 protein OS=Homo sapiens OX=9606 GN=SAA4 PE=1 SV=2	14058.6	10108	17422.8	4976.18	11947.8	4376.9	12585	15285.9	8988.36	3236.84	9483.26	10296.6	7495.19	7480.04	6310.43	11883.6	15041.9	21357.6	7908.05	6949.99	12629.5	7464.07	10110.5	7004.81	11611.2	8722.23	10066.7	5987.64	8295.94	6136.8	5621.32	10520.1	5317.2	6777.44	11924	9244.89	10712.5	5455.56
Q6ZN16	17	7	95.4394	5.86348e-08	6.22436e-08	2.24074	0.999989	COV	HCTR	148749	Mitogen-activated protein kinase kinase kinase 15 OS=Homo sapiens OX=9606 GN=MAP3K15 PE=1 SV=2	9818.26	10815.2	12153.6	11640	12042.8	16525	11766.1	11686.5	16228.1	8311.97	15327.5	20600.5	18918.6	15879.4	20207.3	15476.2	14676.1	23114	19705.2	29683.8	20120.5	23793.7	23230.9	29378.1	31973.8	32092.3	25209.6	29022.3	34592	36962.8	21375.3	32126.6	34549.8	22361.2	9763.33	8785.05	26064.2	40083.2
Q8IYF3	17	7	98.3791	0.00184836	0.00060612	2.06397	0.995007	COV	HCTR	109087	Testis-expressed protein 11 OS=Homo sapiens OX=9606 GN=TEX11 PE=1 SV=3	7422.19	6197.37	9137.38	8914.3	5255.71	10034	8871.23	8416.9	7294.25	4217.88	8019.5	7263.09	7778.47	2548.85	5152.11	4254.45	3661.95	5851.98	4783.61	13381.8	7981.81	10229.8	9133.49	8694.86	12064.1	16773.3	15245.2	10359.3	10204.6	9623.81	12439	10406.1	18226.4	6397.85	6296.56	5005.94	22014	13858.3
A3KMH1	15	4	92.7555	0.0039421	0.00119974	12.3854	0.997384	COV	HCTR	215851	von Willebrand factor A domain-containing protein 8 OS=Homo sapiens OX=9606 GN=VWA8 PE=1 SV=2	6067.67	4918.89	13964.4	3870.38	17069.4	5355.41	14754.4	9490.04	52711.9	4294.72	7252.07	6682.71	2884.61	19242.8	9673.11	19495.4	29951.3	34149	12805.6	10686.7	11293	7352.88	54326.1	18535.1	44773.1	23253.9	8102.89	21210.9	54204.6	20445.4	9413.43	64644.5	6281.51	265.17	371.666	304.854	15382.4	9941.66
P53804	14	6	69.6329	5.1905e-06	3.22872e-06	13.9333	0.999993	COV	HCTR	233006	E3 ubiquitin-protein ligase TTC3 OS=Homo sapiens OX=9606 GN=TTC3 PE=1 SV=2	822.314	7213.88	1026.28	2190.26	2183.93	3002.22	1375.06	1850.56	6241.01	728.593	755.984	598.117	466.039	533.965	8.34354	167.862	658.601	2348.11	1418.54	455.329	142.021	1325.77	837.152	949.454	845.889	1189.95	518.202	1127.98	660.026	1080.32	48.122	1400.33	927.179	732.252	1056.03	1087.72	1212.49	1633.66
Q02325	14	2	93.4156	0.000429059	0.000166868	6.12957	0.999986	COV	HCTR	11198.8	Plasminogen-like protein B OS=Homo sapiens OX=9606 GN=PLGLB1 PE=3 SV=1	16.774	52.7165	44.1072	5.60265	26.1311	50.7824	231.054	284.858	190.295	183.312	109.61	31.7928	0	41.3052	155.004	192.539	959.693	517.775	677.009	40.1766	107.209	120.476	237.024	5.17018	21.3437	55.4954	52.2704	34.5901	200.676	256.105	269.129	378.776	58.7768	476.91	458.627	417.404	126.001	598.748
Q92878	13	3	78.6693	0.00275762	0.000876789	5.41598	0.993764	COV	HCTR	154919	DNA repair protein RAD50 OS=Homo sapiens OX=9606 GN=RAD50 PE=1 SV=1	84990	36202.4	63555	38397.9	61339	29580.8	139761	133385	142832	30580.2	152985	56059.4	27762.7	1252.92	126831	131189	66042.5	247327	37523.5	170164	172073	63481.9	283956	99238.2	326638	155171	83747	144171	176113	53365.4	87513.2	185118	92310.8	112006	89139.9	130558	324582	55177.2
O00291	13	4	86.6733	0.000232789	9.64445e-05	2.31752	0.935714	COV	HCTR	117305	Huntingtin-interacting protein 1 OS=Homo sapiens OX=9606 GN=HIP1 PE=1 SV=5	10597.7	12972.8	10197.7	7577.93	6101.09	4562.66	7087.11	63374.4	10106.2	3515.57	4518.99	6856.25	4784.07	1636.59	7349.48	13412.8	10584.6	8962.85	4844.99	7849.57	9955.17	6530.1	14712.4	10027.5	11887.2	9323.65	6355.91	8638.71	6923.09	6711.54	6306.43	9956.07	10744.3	5093.92	1952.56	1405.98	11079.4	5215.99
P11177	13	7	74.6363	0.0178843	0.00458679	3.02535	0.914783	COV	HCTR	39575.7	Pyruvate dehydrogenase E1 component subunit beta_ mitochondrial OS=Homo sapiens OX=9606 GN=PDHB PE=1 SV=3	488.299	1070.06	1144.64	530.949	408.109	1957.8	574.753	970.673	2000.96	12670.9	1001.02	1088.89	2041.24	1910.25	2577.99	6015.65	3386.47	182.489	6832.17	951.225	2497.44	9598.79	814.512	2370.6	729.355	5847.85	5841.69	2825.01	35160.7	12915.3	8317.24	1504.2	3003.81	36838.7	6413.88	6788.94	7628.96	27048
P01619	12	8	74.5208	0.0102976	0.00278152	3.07468	0.98078	COV	HCTR	12671.2	Immunoglobulin kappa variable 3-20 OS=Homo sapiens OX=9606 GN=IGKV3-20 PE=1 SV=2	3423.05	6360.01	6476.69	4099.83	2471.88	2489.28	13148.2	19366.9	4967.77	7305.91	24748.5	12264.2	6811.28	7394.19	5324.46	5506.36	4609.05	6853.12	8188.55	27364.9	14785.3	15043.7	45439.5	10523.2	36800.7	22318	53877.6	28608.4	7447.04	10209.7	20015	17990.3	6361	3959.27	7107.8	11163.4	52408.1	8896.63
P61626	12	6	68.9643	0.0451794	0.0103085	2.09847	0.676169	COV	HCTR	16993.3	Lysozyme C OS=Homo sapiens OX=9606 GN=LYZ PE=1 SV=1	8439.12	5503.01	2765.03	1082.5	6016.03	2079.53	6119.68	4337.19	5071.57	1673.53	6662.77	2167.64	4183.56	506.201	6422.41	7213.26	962.773	6947.25	1992.37	12770.1	10579.1	4660.97	9398.97	6397.98	10212.3	1831.14	3632.71	4062.08	1144.55	2511.03	6054.17	10579.3	2133.55	3172.56	3886.49	2671.55	1196.47	1568.69
Q9UIG0	12	5	75.0091	0.00243564	0.000781404	2.76576	0.999584	COV	HCTR	172500	Tyrosine-protein kinase BAZ1B OS=Homo sapiens OX=9606 GN=BAZ1B PE=1 SV=2	21123.2	25708.7	30743.3	27514	39455.4	34759.7	54542.9	42398.7	32916.4	29366.3	115291	92824.3	78759.5	37206.8	53449.7	49450.2	56375.5	82491.8	60041.7	218293	162667	143221	99224.5	172450	302867	172389	135336	127799	161174	56377.6	139048	142180	118827	128382	63536.2	118745	272737	64986.2
Q96JP2	12	5	75.4596	0.00707312	0.002005	2.83197	0.764966	COV	HCTR	168171	Unconventional myosin-XVB OS=Homo sapiens OX=9606 GN=MYO15B PE=1 SV=3	27180.3	32515.1	36181.1	32383	27368.5	11622.3	13565	11411.5	28622	10166.1	14295.1	5630.55	20812.7	8775.1	3671.34	6536.21	14468.5	13879.8	7589.3	20438.5	11371	19706.9	12036.7	5101.26	29048.3	6591.26	19803.4	20572.5	6658.21	5988.62	3799.69	24759.3	1687.52	10219.3	11824.8	5425.37	17266.8	7597.29
Q9Y4K1	11	6	64.5301	9.53621e-07	7.03283e-07	3.8603	1	COV	HCTR	190216	Beta/gamma crystallin domain-containing protein 1 OS=Homo sapiens OX=9606 GN=CRYBG1 PE=1 SV=3	599797	467008	878924	879344	235657	535095	683564	511985	639930	268342	847986	859303	213407	287881	378328	315848	336962	980683	837621	1.30885e+06	124196	1.27241e+06	645632	514461	1.20518e+06	1.44951e+06	520286	449740	826192	637192	708054	1.76068e+06	1.18312e+06	300246	752507	938219	729703	1.21118e+06
Q155Q3	11	7	56.9297	0.000876535	0.000314094	2.09696	0.905795	COV	HCTR	77934.4	Dixin OS=Homo sapiens OX=9606 GN=DIXDC1 PE=1 SV=2	7474.23	4970.8	6569.68	7500.23	4706.21	12212.8	6606.95	6842.21	5411.57	2351.37	4928.97	7776.06	8461.63	4236.73	3373.8	5310.72	1987.05	2118.33	5971.25	5160.18	6592.44	8410.68	10024.6	23851.7	14462.1	9098.66	54252.2	9159.65	6057.49	15693.4	25002.1	12360.7	5167.8	5910.91	2962.34	3636.39	4731.84	10314.9
P08571	11	5	105.413	4.19021e-05	2.03482e-05	2.77773	0.983115	COV	HCTR	40703.6	Monocyte differentiation antigen CD14 OS=Homo sapiens OX=9606 GN=CD14 PE=1 SV=2	6115.5	7811.78	7040.24	8064.69	9514.77	12282.3	6671.43	4972.12	7846.87	5348.02	10506.9	11577.3	13149.4	27034.5	67780.7	122685	109753	8110.25	12111.1	25328.3	10710.7	13039.7	12660.1	16093.1	14421.8	11369.5	10001.4	20303.2	10532.6	9040.59	9584.78	16710.6	12648.4	10409	13381	9636.04	6356.23	10436.7
Q9NYI0	11	7	71.1851	0.000171093	7.25756e-05	4.30902	0.994376	COV	HCTR	116718	PH and SEC7 domain-containing protein 3 OS=Homo sapiens OX=9606 GN=PSD3 PE=1 SV=2	20583.8	13192.1	30563.2	29957.8	37486.7	28793.3	68551.1	28813.3	23211.3	11853.1	162641	71919.7	85819	13106.8	14811.1	17792.8	11961	44274.5	22683.4	203688	91997.7	53038.3	29361.6	48871.4	368806	174877	39116.5	25276.9	28094.7	29645.9	124470	87328.4	189586	16276.1	25046.6	27101	362262	71742.6
P04433;A0A0A0MRZ8	10	6	59.2292	0.0405784	0.00942769	4.38849	0.950551	COV	HCTR	12689.2	Immunoglobulin kappa variable 3-11 OS=Homo sapiens OX=9606 GN=IGKV3-11 PE=1 SV=1	13096.9	50634.8	30419.6	29646.9	18235.3	36977.1	66077.8	42309.2	16767.3	205372	54490.5	48021.9	115034	19409.9	12742	5257.12	14315.9	9397.2	238206	42519.4	204205	506764	53785.2	277184	121055	253479	285300	102693	248697	455193	742217	187237	45259.2	340634	77616.7	172720	182804	318251
A0A075B6K0	10	7	46.591	2.40633e-06	1.62619e-06	4.34361	0.996333	COV	HCTR	12637.2	Immunoglobulin lambda variable 3-16 OS=Homo sapiens OX=9606 GN=IGLV3-16 PE=3 SV=2	6889.62	6186.07	9717.69	6392.88	9909.61	4335.69	14151.1	8703.09	9309.57	6696.78	14968.2	13685.7	11619	3310.53	43887.2	55189.2	37064.4	17149.9	13460.2	7689.06	32985.9	14098.2	18685	17992.3	46131	14714.5	13180.9	15605.1	18574.4	6638.86	37188.7	39387.4	6057.26	8222.04	6679.72	2928.14	17737.1	13024.8
Q8IWC1	9	3	56.4398	9.45244e-13	6.22231e-12	3.85183	1	COV	HCTR	98771.7	MAP7 domain-containing protein 3 OS=Homo sapiens OX=9606 GN=MAP7D3 PE=1 SV=2	802.104	1056.96	2097.26	1905.09	3153.23	1758.76	3199.73	2353.46	3546.96	1826.5	6094.23	3386.93	3578.87	2767.06	1416.16	1795.34	2364.5	5568.7	4011.04	6688.92	5286.09	4664.1	7004.4	2822.28	12022.4	5175.46	2426.93	2457.21	5887.72	1739.99	3956.26	5418.02	2365.63	2171.9	1451.95	2003.13	6761.28	2176.71
O75154	9	4	38.5317	1.56321e-09	2.50303e-09	4.29329	0.999989	COV	HCTR	83124.3	Rab11 family-interacting protein 3 OS=Homo sapiens OX=9606 GN=RAB11FIP3 PE=1 SV=1	3013.94	3158.99	2409.43	2136.64	875.765	810.912	1463.71	2928.57	1456.32	1458.43	1936.69	1429.08	1986.85	1147.65	8277.65	14091.1	5063.36	1047.96	2982.82	1368.06	2045.66	3100.77	1056.96	1502.4	3207.64	1661.07	663	761.481	5204.15	2221.18	1196.35	1389.63	795.941	6774.94	265.85	370.585	3847.76	4884.81
Q9ULJ7	8	6	43.9951	1.55696e-05	8.36031e-06	4.28153	1	COV	HCTR	157798	Ankyrin repeat domain-containing protein 50 OS=Homo sapiens OX=9606 GN=ANKRD50 PE=1 SV=4	12889.3	15645.8	24241.9	19746.2	32595	14032.9	42803.1	34351.8	21973.4	22592.4	77040.8	39051.6	13633.9	32739.4	27642.9	34050	28307.8	48091.1	26847.7	92796.7	63980.9	44294.9	53247.9	81707.8	142695	121986	48500	57284.9	91347.3	28168.5	52949.9	72207.9	45612.4	61339.1	36280.2	87022.9	135022	31103.3
P23508	8	3	50.3627	9.14141e-06	5.29232e-06	25.9914	0.999999	COV	HCTR	93882.9	Colorectal mutant cancer protein OS=Homo sapiens OX=9606 GN=MCC PE=1 SV=2	454.661	376.16	847.702	413.881	918.117	198.682	6344.99	2316.69	7054.92	927.831	12098.4	1149.94	302.976	4150.09	1049.2	4999.55	5724.17	13581.2	1436.76	3581.71	2963.79	2109.54	17934.7	3580.73	44366.2	14660.8	2274.74	3741.91	13644.6	868.02	1829.93	18081	793.607	8270.64	3775.69	7834.68	23028	5972.43
P09104	8	2	55.1795	2.14614e-06	1.48421e-06	4.02128	0.999795	COV	HCTR	47610.8	Gamma-enolase OS=Homo sapiens OX=9606 GN=ENO2 PE=1 SV=3	199.646	375.334	837.235	9528.11	780.546	334.884	1560.79	945.907	834.889	340.212	2400.05	388.741	1171.38	383.413	521.255	774.165	458.942	1563.29	974.715	1287.42	561.973	1119.24	1191.89	487.19	2055.77	1008.06	604.513	434.58	252.963	371.597	496.271	828.914	1257.09	100.785	925.896	1301.3	1815.63	1449.27
Q0D2I5	8	2	50.7843	0.00111973	0.000387188	5.94674	0.900905	COV	HCTR	62492	Intermediate filament family orphan 1 OS=Homo sapiens OX=9606 GN=IFFO1 PE=2 SV=2	701.457	402.226	2103.43	316.191	3916.23	340.808	9482.33	2727.62	23082.7	807.809	776.684	159.204	113.414	3574.42	314.335	1583.74	874.806	8590.56	226.268	77.1457	128.039	441.42	2505.63	336.949	2575.41	1529	334.869	431.095	4406.63	1230.91	390.489	1639.18	141.16	2643.91	1046.17	5844.28	237.857	1423.22
P02538	8	1	58.6649	0.0317836	0.00762355	Infinity	0.610038	COV	HCTR	60330.2	Keratin_ type II cytoskeletal 6A OS=Homo sapiens OX=9606 GN=KRT6A PE=1 SV=3	281.316	12.9927	78.7764	16.1478	181.124	202.894	0	0	0	0	0	0	9.25235	0	0	0	0	0	0	0	0	0	0	0	0	0	0	48.5744	69.5447	0	0	0	0	0	0	0	0	0
O15066	8	3	48.8205	0.0475152	0.0107856	13.9908	0.678836	COV	HCTR	85239.4	Kinesin-like protein KIF3B OS=Homo sapiens OX=9606 GN=KIF3B PE=1 SV=1	2943.76	7101.2	27620	1147.69	3230.14	3758.44	2205.21	4309.91	3237.95	7126.2	2775.62	3377.02	3717.89	70853.7	608620	302161	233915	1661.62	113905	2791.74	11563.9	28851.8	1246.84	102526	4238.17	5086.2	2302.07	1919.08	55696.3	62523.7	10133.2	1476.4	2806.97	143793	2071.55	1713.01	66595.4	102319
P10244	8	4	43.5531	0.0220277	0.00552978	2.38333	0.981123	COV	HCTR	79391.5	Myb-related protein B OS=Homo sapiens OX=9606 GN=MYBL2 PE=1 SV=1	5743.72	5452.15	4297.23	4600.24	1398	1613.4	1623.34	1891.58	1306.31	2772.18	1796.55	1144.48	1804.09	1207.73	9853.29	8974.85	2707.66	1159.92	3800.58	1764.46	2474.04	6603.87	1307.69	1582.45	2209.21	1787.11	1212.02	1543.43	2450.7	3884.59	2140.55	1640.61	1212.19	5969.39	3371.35	3081.52	1811.26	5028.31
P28370	8	1	55.8267	8.9657e-06	5.22464e-06	4.05177	0.99991	COV	HCTR	123289	Probable global transcription activator SNF2L1 OS=Homo sapiens OX=9606 GN=SMARCA1 PE=1 SV=2	6206.96	5156.44	7480.71	4226.66	11647.9	5997.96	16339.8	11314.5	10248.9	2019.93	15434.4	15937.9	7189.62	14479.4	13274	1889.37	6578.99	12308.6	13981.1	1791.36	21548.4	14050.4	18344.5	31420.1	36947.9	28559.7	15454.6	8996.46	21614.8	14038.3	11625.2	7953.32	9296.83	14671.7	7316.2	7146.97	19577.9	14058
Q9NTI5	8	2	40.5239	3.06706e-06	2.02209e-06	9.27545	0.996712	COV	HCTR	165922	Sister chromatid cohesion protein PDS5 homolog B OS=Homo sapiens OX=9606 GN=PDS5B PE=1 SV=1	1024.41	643.515	125.215	14.6837	5.80703	29.6163	19.4439	6.44011	423.959	108.38	8.09886	197.669	21.0837	45.8866	5117.45	121.129	351.974	8.90476	481.553	38.7464	567.732	140.99	11.2503	55.659	125.783	13.3139	21.0523	5.38704	369.109	42.9894	8.89395	4.86498	345.224	1057.98	0	3.71329	50.0055	527.837
Q15848	7	3	67.1299	1.82951e-05	9.73555e-06	7.5541	0.990338	COV	HCTR	26527.7	Adiponectin OS=Homo sapiens OX=9606 GN=ADIPOQ PE=1 SV=1	173340	203397	211430	163877	7491.89	2344.51	6507.96	44442.6	128290	8224.09	6348.08	59986.2	6774.62	3688.76	1708.36	1970.25	37296.4	23002.2	7267.66	10568.2	7207.24	10421.5	64828.6	15422.7	44754.6	8749.41	15023.7	5001.92	4950.19	5013.71	8355.8	13556.5	52901.2	9022.47	7823.16	6869.91	14195.3	11115.3
P00746	7	3	42	0.00174815	0.000581848	5.44521	0.846291	COV	HCTR	27546.2	Complement factor D OS=Homo sapiens OX=9606 GN=CFD PE=1 SV=5	16.1965	27.227	53.785	20.3467	449.84	41.2146	31.0628	19.8634	38.495	43.906	51.5191	49.4391	28.026	41.3538	98.4084	7.16397	20.3847	237.086	4.72521	128.155	130.36	46.6473	7.28697	214.129	9.37473	322.099	13.1296	186.058	456.712	165.894	0.182485	4.60415	84.3414	228.736	216.54	0	21.5743	383.101
A0A075B6S5	7	3	57.7302	0.0350198	0.00827689	2.38136	0.903418	COV	HCTR	12882.6	Immunoglobulin kappa variable 1-27 OS=Homo sapiens OX=9606 GN=IGKV1-27 PE=3 SV=1	2581.58	5698.9	3500.36	2760.62	6568.15	4773.53	5377.97	5566.51	4661.15	14140.3	6075.1	4784.37	7684.22	6413.53	16941.5	16482.7	14330.8	2187.25	13376.7	6453.14	12092.7	18832.8	8731.69	11038.3	7312.6	14541.8	12906.8	13186.9	18596.5	21862	20242.2	14799.6	5017.26	64501.3	9087.73	17219.6	10852.9	27707.9
Q99665	7	2	38.9804	2.96208e-12	1.59317e-11	10.0035	1	COV	HCTR	98560.9	Interleukin-12 receptor subunit beta-2 OS=Homo sapiens OX=9606 GN=IL12RB2 PE=1 SV=1	22950.8	21266.6	40956.9	31293.2	67113.7	28177	50125.1	40603.3	57336.6	23831.8	67739.1	53194.1	43096.4	35441.8	31067.8	40292.3	31644.2	117352	52311	98645	93117.7	87028.8	115853	75963.7	174241	123011	80568.7	82107.9	126306	57146.6	85097.7	129448	65772.7	67630.9	73155.8	52406	184826	79804
O94818	7	2	37.9912	3.55397e-08	3.9479e-08	25.1997	0.999989	COV	HCTR	71756	Nucleolar protein 4 OS=Homo sapiens OX=9606 GN=NOL4 PE=1 SV=2	1083.08	821.722	2029.49	1087.82	1635.66	349.553	7331.85	3233.82	13780.9	1849.46	21568.3	428.719	4606.01	53318	4107.54	4092.42	5994.45	26372.1	4557.4	3431.11	1542.9	5533	11740.4	1087.02	11715.4	8472.31	488.405	1306.55	5918.23	1245.74	195.964	3040.04	942.028	1948.94	3081.96	1916.8	1635.27	2928.79
Q7L1T6	6	3	30.9802	2.46832e-10	4.98528e-10	11.1092	0.999998	COV	HCTR	59930	Cytochrome b5 reductase 4 OS=Homo sapiens OX=9606 GN=CYB5R4 PE=1 SV=1	7117.31	12168.8	19765	20288.4	14949.5	3894.01	16273.4	16202	16179.3	15180.6	64292.7	23111.6	13909.5	11019.5	2803.63	4264.06	12581.4	15963.4	6214.27	29715	21880.7	25292.2	26397.8	7687.24	65608.1	16270.1	17063.6	19887.3	32429.4	1028.85	7098.82	33990.4	15983.8	11477.6	9518	9746.42	67267.7	5995.63
Q96RT7	6	3	32.5682	7.91139e-05	3.6334e-05	7795.4	0.991075	COV	HCTR	202551	Gamma-tubulin complex component 6 OS=Homo sapiens OX=9606 GN=TUBGCP6 PE=1 SV=3	83.1398	0	122.947	0	226.684	5.72026	1350.65	1533.74	218.088	0.0895706	547.235	0	9.62718	3.46568	2610.51	6241.69	122.152	0	18.0626	191.429	24.0943	3.631	95.5837	137.172	76.1569	149.989	2.56232	0	0	0	6.76164	431.411	1.4056	17.4583	0	0	0	0
Q9UG01	6	4	38.6097	2.7802e-07	2.34189e-07	2.91214	0.99999	COV	HCTR	199344	Intraflagellar transport protein 172 homolog OS=Homo sapiens OX=9606 GN=IFT172 PE=1 SV=2	86269.6	100896	84748.9	64120.5	90725.3	53980.5	132181	114725	168498	129592	84333	112876	81116.3	120944	76921	109266	93239.5	190182	141061	127599	267167	170213	260191	92214.8	228346	58870.5	246757	93246.6	213604	115268	99584.5	305698	204930	156083	278574	71527.3	272855	163894
P11226	6	4	33.4283	0.0153909	0.00400511	2.64232	0.930771	COV	HCTR	26542.8	Mannose-binding protein C OS=Homo sapiens OX=9606 GN=MBL2 PE=1 SV=2	1253.14	870.093	1901.47	1803.31	774.93	1383.16	1890.82	2298.08	1492.36	1177.62	2717.94	1894.35	1486.29	2100.01	1026.71	1148.18	1619.58	1866.43	2969.46	2635.79	1506.77	2690.79	2281.21	3565.13	2920.01	2903.68	3844.91	2645.31	2783.36	2475.63	4658.75	6022.99	3241.54	1442.42	5278.23	5742.35	3289.33	4753.91
Q8N987	6	3	39.4783	1.371e-06	9.92568e-07	6.81715	0.997468	COV	HCTR	40742.3	N-terminal EF-hand calcium-binding protein 1 OS=Homo sapiens OX=9606 GN=NECAB1 PE=1 SV=1	1047.71	1254.49	554.132	529.086	1156.63	1010.38	4132.58	1666.4	1705.6	718.996	1777.88	305.93	1425.68	1054.03	310.362	287.793	516.825	1388.73	2157.28	2347.02	1302.36	1353.31	2800.27	2494.03	4308.82	2015.45	724.906	1673.95	1586.02	1454.6	1030.62	4917.47	361.022	770.623	861.536	1200.71	145.987	2536.74
O75469	6	3	37.5181	0.00170364	0.000569164	3.45614	0.959938	COV	HCTR	50674.2	Nuclear receptor subfamily 1 group I member 2 OS=Homo sapiens OX=9606 GN=NR1I2 PE=1 SV=1	16404.4	14195.5	24560.7	26486.3	14914.3	30373.8	24442.4	24833.3	22551.3	11952.5	21761.1	27327.3	8332.17	15727.8	22001.8	17528.8	13434.3	33101.8	32452.4	42706.4	6766.51	43547.3	37885.7	27145.8	39924.2	56534.5	22372.2	22587.7	32269.6	47802.7	36484.9	77116.5	67908.4	18427.7	47744.1	52499	40957.7	91380.2
Q9H4Z3	6	5	32.9587	6.61909e-07	5.09281e-07	3.5975	0.998918	COV	HCTR	81582.2	Phosphorylated CTD-interacting factor 1 OS=Homo sapiens OX=9606 GN=PCIF1 PE=1 SV=1	5343.13	3686.34	1663.72	967.943	3873.67	3357.47	3497.62	3683.3	3004.49	547.97	4013.07	1943.78	2335.41	198.425	4999.59	3236.25	1017.75	2048.69	1594.28	6076.29	4909.62	3649.6	3266.17	6080.55	5379.5	1535.75	1249.97	613.154	1044.35	1087.22	831.823	5450.13	485.647	2099.83	612.571	801.971	1001.35	394.598
O75051	6	4	31.2581	7.72416e-07	5.81716e-07	20.9325	0.99972	COV	HCTR	214355	Plexin-A2 OS=Homo sapiens OX=9606 GN=PLXNA2 PE=1 SV=4	169.821	68.3094	221.442	444.322	127.703	152.635	427.555	185.742	214.783	300.275	744.984	1611.85	526.917	671.257	3.67313	8.96801	267.483	446.784	272.067	575.778	1313.69	3412.53	16.5214	0	699.75	501.59	985.588	19.3875	153.129	0	25.7047	814.918	1857.12	340.561	87.5025	133.621	446.483	860.219
Q86YR7	6	3	34.0628	0.00632193	0.00181523	7.06792	0.860971	COV	HCTR	128248	Probable guanine nucleotide exchange factor MCF2L2 OS=Homo sapiens OX=9606 GN=MCF2L2 PE=2 SV=3	80295.2	45051	79829.8	75596.8	92486.3	53504.3	131624	104167	120150	65637.4	220602	111038	55696.8	567.352	88599.5	94982.6	109417	149834	81658.8	252158	222786	138959	197493	222691	460108	284041	209900	259455	290296	87324.1	212913	275798	195400	190901	182527	258259	453899	93914
Q92834	6	3	41.3626	0.0250544	0.00614211	4.54899	0.694636	COV	HCTR	114413	X-linked retinitis pigmentosa GTPase regulator OS=Homo sapiens OX=9606 GN=RPGR PE=1 SV=2	289.296	378.029	55.8142	878.583	1018.29	741.64	1655.87	966.492	680.736	1262.26	3896.99	3293.74	3965.78	642.498	358.802	266.999	204.079	640.171	1469.29	9554.46	3260.63	2485.89	931.544	2944.52	2778.92	2117.96	3219.3	2507.63	556.03	510.849	885.562	1608.38	2851.24	242.04	1484.6	3698	6962.29	690.262
Q8N5P1	6	4	30.9636	2.53541e-06	1.70049e-06	6.66887	0.999501	COV	HCTR	34260.1	Zinc finger CCCH domain-containing protein 8 OS=Homo sapiens OX=9606 GN=ZC3H8 PE=1 SV=2	11522	11671.2	55289.5	12426.8	5414.63	15614.6	31794.5	14105.9	27424.1	8634.32	33797.9	46998.5	11557.2	10538.6	8283.73	4344.28	3470.15	41644.7	18126.4	41428.5	3225.52	36221.4	18041.9	15733.9	24814.8	32430.6	31743.2	22249.8	14668.7	10219.9	26720.5	36126	20237	6236.04	15098.9	13819.2	32820.4	30307.3
O43150	5	3	26.1284	6.70545e-06	4.03996e-06	5.02466	1	COV	HCTR	112905	Arf-GAP with SH3 domain_ ANK repeat and PH domain-containing protein 2 OS=Homo sapiens OX=9606 GN=ASAP2 PE=1 SV=3	12753.3	14064.8	29243.9	19860.2	21293.8	13541.3	16705.1	11119.7	35021.2	14392.5	29325.6	33761	12874.3	11029.9	14333.1	14404.8	22548.3	29246.9	12129.2	35710.2	25735.5	21523.5	32508.3	26279.7	76143.7	66886.7	15433.6	28052	60755.8	26994.1	20861	52737.2	20303.9	29692.7	46634.1	47925	25704.4	16137.3
Q93088	5	5	29.0574	5.72202e-06	3.48288e-06	3.01292	0.992633	COV	HCTR	45454.8	Betaine--homocysteine S-methyltransferase 1 OS=Homo sapiens OX=9606 GN=BHMT PE=1 SV=2	317.705	611.291	775.111	1081.79	2169.38	638.653	751.029	863.469	685.802	1695.48	1383.37	1042.68	1188.86	286.381	202.39	280.112	732.533	396.795	911.416	1237.69	3023.23	3568.4	1841.78	348.53	1238.61	280.22	1386.61	656.394	3274.61	581.633	1593.15	1662.13	560.72	5460.2	966.717	371.037	1315.58	3076.56
Q86Z20	5	3	27.8606	0.00151087	0.00051052	6.11466	0.849753	COV	HCTR	59256	Coiled-coil domain-containing protein 125 OS=Homo sapiens OX=9606 GN=CCDC125 PE=1 SV=2	760.315	1003.12	2220.89	2561.53	2716	1428.21	4830.66	1738.78	1264.33	1734.09	1249.29	273.246	830.399	209.343	35340.9	39937.9	26452.7	383.258	4993.34	422.586	1732.91	2639.05	331.926	3047.43	1190.86	1334.69	1149.72	497.036	2979.77	1766.72	1656.86	1151.27	377.306	5551.97	406.488	999.352	3482.13	3735.9
Q13618	5	4	25.3881	0.000498055	0.000188745	2.61587	0.968524	COV	HCTR	89500.7	Cullin-3 OS=Homo sapiens OX=9606 GN=CUL3 PE=1 SV=2	1526.92	1446.59	2193.43	2709.89	1601.7	2735.1	2314.6	2004.57	1566.59	1270.45	2919.46	2955.92	1489.33	1876.38	648.669	464.091	602.256	2951.45	2321.41	6271.33	390.356	4127.93	3033.35	2852.09	5824.06	6535.52	2336.16	2982.11	4095.97	4052.75	3964.91	6167.36	4809.49	1635.28	4470.61	2843.7	1307.8	2113.04
Q12926	5	3	32.3358	7.64251e-05	3.52815e-05	13.3793	0.999017	COV	HCTR	39789.1	ELAV-like protein 2 OS=Homo sapiens OX=9606 GN=ELAVL2 PE=1 SV=2	350.287	665.68	920.537	338.237	869.209	508.958	1382.47	537.312	2765.34	6014.4	1040.19	667.613	870.663	2976.67	3134.89	4078.53	2813.11	5538.4	4155.7	597.605	1684.42	3701.95	1546.62	1494.7	4276.61	11213.9	1620.39	1062.92	67175.3	6236.43	4159.38	6041.1	444.834	39922.6	441.309	1516.63	12412.7	20540.3
A2NJV5;A0A075B6S2	5	2	31.8938	0.00155704	0.000525122	24.564	0.857379	COV	HCTR	13199.1	Immunoglobulin kappa variable 2-29 OS=Homo sapiens OX=9606 GN=IGKV2-29 PE=3 SV=2	621.058	359.441	101.812	87.1128	52.9244	18.1625	1334.76	2151.16	647.699	0.706091	744.262	25.2749	70.6504	0	953.614	3206.78	120.916	177.653	10.2739	1092.69	487.875	54.8515	2334.69	49.5527	1202.07	7.1748	78.347	57.0259	2.0976	0	5.07781	269.568	12.5003	15.6912	9.52446	0	0.124644	5.47682
Q01968	5	1	32.7026	0.0324202	0.00774487	3.96167	0.579588	COV	HCTR	105459	Inositol polyphosphate 5-phosphatase OCRL-1 OS=Homo sapiens OX=9606 GN=OCRL PE=1 SV=3	9.72348	22.2877	57.0822	10.5483	21.3997	257.701	14.1984	18.5769	16.8388	40.1871	16.0441	46.7639	46.5467	26.1585	19.0616	39.5655	20.805	21.5319	44.0298	14.0348	6.62744	22.077	9.09948	7.74847	0	23.4112	14.2298	13.3277	77.2597	89.6079	23.9994	5.40939	1352.29	160.174	71.6699	31.33	5.10361	49.1516
Q02045	5	1	26.5204	7.01671e-05	3.27326e-05	46.5935	0.99299	COV	HCTR	19534.1	Myosin light chain 5 OS=Homo sapiens OX=9606 GN=MYL5 PE=2 SV=1	6.43568	9.54631	61.1845	225.305	79.0218	4.62685	517.763	25.1728	32.31	103.034	0	114.83	1180.63	0.575209	0	25.4269	0	63.1182	13.9966	0	208.628	4.72159	6.49134	0	1491.49	692.485	0	40.5836	141.121	120.189	69.0933	0	2036.21	13.001	10.9483	165.773	4969.54	82.1414
P41227	5	4	34.4779	3.58596e-06	2.32609e-06	3.24051	0.996912	COV	HCTR	26629.6	N-alpha-acetyltransferase 10 OS=Homo sapiens OX=9606 GN=NAA10 PE=1 SV=1	11670.6	8954.52	22936.6	23710.1	5250.04	9440.45	9775.18	5768.78	11318.4	2893.37	21568.5	9541.2	5829.71	3150.4	3161.3	5557.91	2837.11	7627.21	3395.6	22933.3	9171.81	25134.5	4833.65	11150	28171.2	19226.4	8219.55	17894.8	12007.3	7755.69	8246.17	29161.9	24641.3	3611.57	9553.94	3387.51	22449.9	15658
P00441	5	3	27.8907	0.000264634	0.00010763	3.97245	0.956319	COV	HCTR	16163.9	Superoxide dismutase [Cu-Zn] OS=Homo sapiens OX=9606 GN=SOD1 PE=1 SV=2	1800.42	1781.53	1257.44	4611.92	146.626	307.445	1946.21	192.904	841.132	799.172	1370.76	1287.51	463.572	966.096	266.214	74.9354	70.0889	4978.37	876.935	27.8701	475.72	223.831	175.301	811.07	303.588	2.09847	316.196	314.183	179.776	199.787	33.9933	0	83.0871	523.277	172.778	252.254	287.442	62.5171
P86452	5	3	35.9453	0.000102719	4.56331e-05	3.63423	0.985511	COV	HCTR	111456	Zinc finger BED domain-containing protein 6 OS=Homo sapiens OX=9606 GN=ZBED6 PE=3 SV=1	90122.6	49538.4	177219	113543	36666	216117	156676	214225	116153	31703.1	229112	184774	87268.1	86903.7	94554.3	66057.6	54065.5	150508	256672	563334	22000.3	230045	86241.4	103259	392574	244312	112323	116093	258389	160374	217511	439420	283229	42723.8	69991.1	144832	185457	304694
Q30KQ8	4	4	34.0257	0.000231151	9.59894e-05	2.65591	0.972573	COV	HCTR	13446.9	Beta-defensin 112 OS=Homo sapiens OX=9606 GN=DEFB112 PE=3 SV=1	31471	29796.4	36687.9	48418.5	16602.1	40382	30631.8	26727.6	25950.9	12982.5	36427.5	22208	6534.27	2248.07	15008.1	12501.2	8072.89	20914.1	21586.9	41344.4	7410.4	36196.1	21577.3	19159.7	44535	40891.6	16570.4	24637.8	32320.7	24841.3	36271	53094.4	20213.1	25986	15472.1	5977.4	25658.9	28779.8
Q05D60	4	1	21.4805	0.00178408	0.000592695	Infinity	0.967752	COV	HCTR	71547.9	Deuterosome assembly protein 1 OS=Homo sapiens OX=9606 GN=DEUP1 PE=1 SV=2	19.0466	0	0	108.4	98.8751	0	13.9392	17.2909	86.0425	174.498	121.611	0	6.02654	0	0	0	195.363	22.8556	39.9145	268.407	710.465	125.861	0	0	570.215	572.059	0	122.587	776.88	0	0	78.5599	27.0002	0	0	151.717	2993.91	0
Q92817	4	2	22.0187	2.28193e-09	3.37981e-09	111.369	1	COV	HCTR	232916	Envoplakin OS=Homo sapiens OX=9606 GN=EVPL PE=1 SV=3	930.937	168.591	124.856	36.0156	22.5594	0.00012119	279.141	329.251	363.309	56.5485	591.895	418.11	146.793	246.881	373.868	994.532	321.468	1821.35	1095.88	216.302	31.2996	70.2526	455.718	760.487	2352.28	773.16	182.579	122.979	470.726	290.225	0	1097.4	629.802	29.0017	37.8914	94.0415	1022.4	1171.39
Q9BQS8	4	2	28.0619	1.3916e-10	3.13083e-10	3.82161	1	COV	HCTR	168694	FYVE and coiled-coil domain-containing protein 1 OS=Homo sapiens OX=9606 GN=FYCO1 PE=1 SV=3	29612.3	31612	46642.1	49504.7	39957.5	31119	46201.4	54156.5	48497.7	25447.7	102297	87370.8	60481.7	42496	72122.4	78300.1	59311.3	77587.9	52158.8	165222	117410	104330	109868	49749	218288	46943.6	73524.5	80223.3	114841	34138	34864.3	155856	140427	54179.8	44148.8	26034	239314	50427.1
Q5T7B8	4	2	22.9587	1.35162e-11	4.80458e-11	44.396	1	COV	HCTR	153272	Kinesin-like protein KIF24 OS=Homo sapiens OX=9606 GN=KIF24 PE=1 SV=2	1393.32	782.86	34317.7	1197.25	3193.6	1263.36	4574.09	57008.5	1090.5	848.385	2461.75	2685.24	38681.4	963.206	1252.6	2731.09	1832.08	8733.54	1541.77	4564.48	8450.45	12746.2	3542.44	746.764	43695.9	3074.97	3804.86	4971.82	599.895	57.9848	8048.09	15138.1	6449.55	1987.97	1144.55	387.884	8792.38	406.146
Q29980	4	3	19.7142	0.00803227	0.00224467	2.10697	0.732008	COV	HCTR	43159.4	MHC class I polypeptide-related sequence B OS=Homo sapiens OX=9606 GN=MICB PE=1 SV=1	288.171	114.031	2419.43	267.623	238.349	265.294	140.984	158.67	252.42	103.978	482.665	167.585	102.873	3.04248	152.613	103.457	143.909	148.173	142.541	268.395	190.671	184.118	160.952	304.642	251.473	522.532	271.631	217.685	231.501	265.914	138.775	332.371	123.875	283.629	392.888	129.039	207.026	302.027
Q9Y2K3	4	2	28.4247	0.0372557	0.00877035	8.44584	0.682492	COV	HCTR	226045	Myosin-15 OS=Homo sapiens OX=9606 GN=MYH15 PE=1 SV=5	587.283	654.327	945.881	691.773	1507.47	979.918	1268.62	11907.3	1169.2	56617.3	1831.5	833.301	2776.07	897.876	1887.22	3006.04	2004.94	1325.79	208692	1450.59	2130.15	2307.19	1303.1	1483.27	1848.51	1035.58	1999.31	2797.97	1486.53	1571.17	1880.16	838.571	2083.75	1484.46	1017.33	3727.22	1831.43	1843.28
Q15124	4	1	21.3879	0.00140644	0.000477961	5.54901	0.999598	COV	HCTR	62795.6	Phosphoglucomutase-like protein 5 OS=Homo sapiens OX=9606 GN=PGM5 PE=1 SV=2	14931.3	11455.4	27665	17018.1	17549.6	21917.6	38597.7	27541.1	21287.7	18061.2	47431.4	36443.5	21102.6	464.034	12926.6	7327.69	15810.1	74408.3	65934.5	61668.9	16216.1	68501.6	55547.8	54302	83328.3	78629.3	55209	49087.2	44714.1	53940.7	47682.2	118968	61373	29009.2	70348.2	63254.7	62908.4	86512.7
Q9UQ80	4	3	20.2047	0.00134506	0.000459736	3.40759	0.861915	COV	HCTR	44129.1	Proliferation-associated protein 2G4 OS=Homo sapiens OX=9606 GN=PA2G4 PE=1 SV=3	239.483	200.11	242.625	185.507	336.545	71.7993	619.248	135.375	1499.7	587.247	440.356	357.777	250.081	1309.68	226.746	650.875	864.495	3938.77	530.289	186.811	978.792	256.957	2214.59	33.4815	2547.07	79.8209	219.224	340.913	2045.05	71.9689	0	2129.6	334.502	1505.92	1426.77	231.614	1674.74	1285.49
Q9H2M9	4	1	21.6142	1.02154e-05	5.76387e-06	1113.32	0.997849	COV	HCTR	157582	Rab3 GTPase-activating protein non-catalytic subunit OS=Homo sapiens OX=9606 GN=RAB3GAP2 PE=1 SV=1	106.455	386.22	328.05	0	95.8062	28.2941	348.656	1360.55	120.977	16.2893	812.673	261.986	822.544	9.99052	1230.56	1210.09	295.849	2894.77	0	1732.99	390.149	239.089	547.15	36.7664	4032.38	68.6176	0	0	0	0	0	6988.15	0	420.694	0	0	0	256.615
Q9NSI8	4	3	27.1329	0.000680696	0.000247916	6.89587	0.964049	COV	HCTR	41993.3	SAM domain-containing protein SAMSN-1 OS=Homo sapiens OX=9606 GN=SAMSN1 PE=1 SV=1	37364.7	22502.8	33827.7	34003	44073	26004.3	57802.5	42878.1	53495.4	25897.1	103165	51289.3	22897.6	3408.55	36974.7	37329.7	48929.6	62749.6	32076.1	100258	98020.3	59047.9	80629.6	88220.7	186265	115171	73060.6	96238.6	123901	32590	81432	103173	71764.4	77776.1	62569.3	105521	189265	32606.3
O60264	4	2	22.8742	0.000478705	0.000182973	2.72268	0.910474	COV	HCTR	122590	SWI/SNF-related matrix-associated actin-dependent regulator of chromatin subfamily A member 5 OS=Homo sapiens OX=9606 GN=SMARCA5 PE=1 SV=1	31597.6	41526.2	44331.1	44763.2	56085	18202.5	43039.7	32447	23509.9	29596.6	43064.6	82571.2	53428.8	33856.4	13337.6	29721.1	32402.7	90263.8	53816.5	88669.5	61709.9	77179.7	83150.3	28659.6	132066	32332.5	65476.2	74193.3	62508.8	12166.5	11501.1	128485	59781	22563.8	46531.2	27106.3	69709.4	15872.4
P0C1Z6	4	3	29.3008	0.0209873	0.00530607	22.4873	0.985488	COV	HCTR	28335.4	TCF3 fusion partner OS=Homo sapiens OX=9606 GN=TFPT PE=1 SV=1	516.385	603.228	945.331	639.45	29.0825	53.4266	62.9003	221.095	348.518	114.825	302.399	226.447	55.6647	9.85757	1767.79	7204.59	1237.07	7.31588	118.643	0	38.9596	394.608	24.2937	6.58631	47.3664	19.2716	107.091	139.804	121.356	9.7193	253.507	8.54777	64.838	253.121	459.767	416.436	165.693	897.956
Q5FWF6	4	2	30.628	0.002249	0.000725452	2.30339	0.882219	COV	HCTR	51295.9	Zinc finger protein 789 OS=Homo sapiens OX=9606 GN=ZNF789 PE=2 SV=3	32998.7	47521.7	35361.9	81202.7	4572.44	4447.22	13295.4	12100.3	17310.1	16086.4	11922.7	11702.2	11272.5	6511.37	8248.94	3286.03	5553.38	11026	37671.6	17385	15423.8	14078.1	6025.33	10811.7	19616.6	11576.2	11682.7	11660.9	11528.9	6399.92	10451.1	10756.1	11068	7562.66	3062.85	8551.69	18892.1	7005.55
Q8HWS3	3	3	22.7563	0.019105	0.00487177	6.40068	0.640707	COV	HCTR	103544	DNA-binding protein RFX6 OS=Homo sapiens OX=9606 GN=RFX6 PE=1 SV=2	4171.5	13321.3	37769.3	6588.75	7758.05	7152.4	5607.35	6905.27	5812.15	42211.4	7928.04	9656.98	8774.22	138956	1.08213e+06	1.13619e+06	581635	24450.7	368723	41699.9	38194.2	105341	10133.6	140647	9930.32	8808.51	10867.4	14548.6	185749	62552.1	22368.4	15102.5	19488.6	206222	17284.1	11425.9	161196	172909
O60496	3	2	23.0333	9.89398e-07	7.26653e-07	3.57857	0.99923	COV	HCTR	45778.1	Docking protein 2 OS=Homo sapiens OX=9606 GN=DOK2 PE=1 SV=2	18324.3	7113.23	24099	17654.6	13044	2280.45	20792	15919.3	1159.58	4257.52	8458.81	1117.98	5760.62	3340.04	2312.85	3503.54	4194.65	2407.73	6371.08	2622.87	1238.53	6772.68	3404.69	4926.35	5112.83	3919.42	4484.42	1508.54	2232.15	4659.02	2751.18	5958.29	3816.41	1298.29	2349.43	2606.8	2842.67	7894.37
O43402	3	1	14.4812	0.0175988	0.00454637	58.5407	0.69932	COV	HCTR	24229.3	ER membrane protein complex subunit 8 OS=Homo sapiens OX=9606 GN=EMC8 PE=1 SV=1	5324.97	1428.01	167.622	1209.34	1977.97	3952.08	535.798	555.663	8332.03	781.028	101.003	3.77341	28.7037	0	0	0	0	106.67	0	0	0	0	162.388	58.7714	0	89.8211	108.386	31.4402	91.683	0	103.177	5.21757	0	0	304.791	0	66.2711	121.392
Q17RC7	3	2	21.7939	0.0136665	0.00360387	Infinity	0.766815	COV	HCTR	80466	Exocyst complex component 3-like protein 4 OS=Homo sapiens OX=9606 GN=EXOC3L4 PE=1 SV=2	27.2608	6.52112	13.0006	0	0.177721	90.2161	3.74184	1.72199	125.781	0	0	3.54568	0	0	0	0	60.9064	0	0	0	0	58.1176	0	0	0	45.0691	17.1627	0	0	0	59.9163	0	200.57	0	33.8308	0	0	0
P02792	3	2	20.7158	9.42385e-06	5.42052e-06	2.5601	0.999223	COV	HCTR	20076.7	Ferritin light chain OS=Homo sapiens OX=9606 GN=FTL PE=1 SV=2	145.552	69.1076	253.992	79.5298	79.2241	57.742	95.6023	69.7901	78.7235	85.157	56.0453	11.1882	306.924	25.9504	39.1512	644.211	156.194	148.311	162.147	29.5909	26.9331	33.4096	6.90831	7.20441	13.0575	4.57086	0	0	23.2901	0	0	0	262.856	4.98607	0	363.34	1174.54	7.43489
Q16478	3	2	17.6794	2.83023e-05	1.42906e-05	6.73481	0.999444	COV	HCTR	110406	Glutamate receptor ionotropic_ kainate 5 OS=Homo sapiens OX=9606 GN=GRIK5 PE=2 SV=2	1581.69	1299.93	2816.49	3973.34	1233.28	2807.15	2984.81	2297.17	2826.4	471.964	6232.87	6989.04	2287.44	2725.14	264.967	1187.77	562.421	7367.61	4920.1	10209.2	965.977	8239.24	3365.53	2972.16	11207.9	11835.5	2600.62	2366.43	5190.02	3331.03	5023.88	14713.3	21391	352.286	4129.02	2952.31	6235.95	12671.5
P61952	3	1	16.2204	0.0287275	0.00695621	5.91751	0.971159	COV	HCTR	8594.84	Guanine nucleotide-binding protein G(I)/G(S)/G(O) subunit gamma-11 OS=Homo sapiens OX=9606 GN=GNG11 PE=1 SV=1	554.97	3067.43	2288.33	1117.02	802.749	1552.71	564.748	2071.46	603.922	30436.1	656.26	717.702	2423.56	2099.12	4650.77	658.874	2215.64	906.682	30793.9	623.306	16301.6	26778.1	55.4105	7930.15	1995.32	16190.2	3978.21	2587.23	46571.1	49151.7	22426.9	3959	4189.9	16688.1	43100.3	6088.5	22759.2	4436.65
Q92574	3	2	24.5591	0.000184373	7.76525e-05	3.50117	0.982151	COV	HCTR	130736	Hamartin OS=Homo sapiens OX=9606 GN=TSC1 PE=1 SV=2	9332.11	7190.38	13175.4	15271.1	8162.81	11976.1	11472.6	11024.6	14061.7	9511	12009.7	14879.6	6828.09	11259.9	9340.11	15340.6	14625.6	14055.6	19814.6	20165.3	4338.21	20975.9	12561.6	14535.5	24440.8	33098	8371.33	6172.61	23148.5	26394	28459.1	23375.9	31917.5	8623.32	14431.3	12911.9	10943.7	60828.5
P31275	3	1	22.3869	1.69855e-07	1.50194e-07	5.1167	0.999992	COV	HCTR	30456	Homeobox protein Hox-C12 OS=Homo sapiens OX=9606 GN=HOXC12 PE=3 SV=2	488459	522074	542666	976922	492512	224800	1.39364e+06	1.20063e+06	859560	651369	1.23552e+06	1.1753e+06	614597	374146	163013	292743	460667	1.15267e+06	767651	946937	1.31991e+06	1.10756e+06	5.12895e+06	532813	3.05564e+06	232929	1.44641e+06	912432	768483	301698	442018	2.67707e+06	1.74574e+06	297600	992233	261961	1.3177e+06	471464
Q12794	3	3	11.5239	3.62314e-07	2.91383e-07	15.635	0.99999	COV	HCTR	48995.5	Hyaluronidase-1 OS=Homo sapiens OX=9606 GN=HYAL1 PE=1 SV=2	4403.14	3559.6	2938.17	2573.15	370.1	43.0557	257.532	547.432	1841.34	571.46	543.008	267.116	84.8996	27.5296	36.8551	17.1077	66.9681	267.255	119.371	73.0343	132.647	43.4926	115.603	22.6779	104.318	11.9294	5.13948	267.282	40.1493	17.2022	11.2826	29.8262	621.533	59.5483	24.2811	3.05674	286.331	5.40607
Q99547	3	1	14.1339	3.31562e-05	1.6507e-05	7.45353	0.98763	COV	HCTR	19080.8	M-phase phosphoprotein 6 OS=Homo sapiens OX=9606 GN=MPHOSPH6 PE=1 SV=2	346.147	272.327	240.389	359.896	265.374	569.398	413.978	405.743	521.135	157.388	3567.51	1724.01	578.871	657.446	1190.47	1707.55	704.277	883.167	2039.15	2035.08	157.427	1809.96	846.89	874.895	3154.45	3296.6	1044.12	1303.71	2141.58	1213.23	971.593	1405.99	3952.82	506.86	614.958	1060.63	3284.74	2787.89
Q13563	3	3	19.8815	1.12663e-05	6.23805e-06	718.135	0.999701	COV	HCTR	110433	Polycystin-2 OS=Homo sapiens OX=9606 GN=PKD2 PE=1 SV=3	992.444	255.548	0	670.383	101.137	52.2283	1053.03	165.575	559.124	291.412	1138.01	153.177	746.26	0	0	0	68.845	0	45.0616	278.817	294.45	855.313	0	0	0	121.973	531.647	457.595	229.928	0	412.237	28.9592	1847.48	0	362.579	190.018	1591.18	144.618
Q9NY27	3	2	15.0129	0.000632597	0.000233751	6.12535	0.99129	COV	HCTR	47297.3	Serine/threonine-protein phosphatase 4 regulatory subunit 2 OS=Homo sapiens OX=9606 GN=PPP4R2 PE=1 SV=3	15760.1	7573.01	23714.1	20970.6	26523.2	1666.82	31955.2	34320	1089.59	13987.8	24448.8	1421.7	3087.96	6930.32	1287.34	1643.14	2000.35	799.451	21283.2	9596.05	2675.41	11115.5	16192.7	13014.4	21898.1	16196.6	5669.52	5354.07	2478.69	14088.1	8161.79	28029.3	15255.2	4352.57	8014.27	8844.66	7671.97	12592.5
Q9NVG8	3	2	23.2728	1.00467e-07	9.70455e-08	87.8654	0.999726	COV	HCTR	47180.9	TBC1 domain family member 13 OS=Homo sapiens OX=9606 GN=TBC1D13 PE=1 SV=3	221.104	101.275	284.726	171.207	260.573	210.688	131.546	129.385	185.222	81.4202	58.7773	377.024	1062.76	1.08685	0	38.8575	0	12.829	200.937	973.889	601.299	236.225	0	297.668	20.1075	0	474.709	126.32	0	0	286.275	0	849.614	22.9267	0	0	437.741	0
Q07157	3	2	20.9838	6.27777e-05	2.944e-05	2.60411	0.979329	COV	HCTR	195801	Tight junction protein ZO-1 OS=Homo sapiens OX=9606 GN=TJP1 PE=1 SV=3	11047.2	10988.5	21571.4	17955.8	8160.58	16125.3	20018.8	16614	14355.7	6001.24	20069.7	11537.1	5177.66	9640.09	4573.67	995.452	1497.39	25213.3	13528.4	26139.8	2176.86	13395.6	20770.2	13478.5	23773.5	21876	8575.1	11730.2	11925.4	16343.5	16712.5	33490.6	16272.4	3438.6	5598.57	2608.76	10785.7	16530.9
A8MT70	3	2	16.9365	1.43293e-08	1.75642e-08	8.47648	0.999996	COV	HCTR	92509.7	Zinc finger B-box domain-containing protein 1 OS=Homo sapiens OX=9606 GN=ZBBX PE=2 SV=3	174.52	148.183	310.314	89.8909	163.516	59.1801	366.002	239.583	680.568	155.686	417.118	160.936	127.011	249.989	186.804	420.677	239.51	43.7446	186.461	90.5695	133.069	155.073	362.055	167.88	398.29	527.916	56.2965	118.37	417.124	210.266	66.1272	695.218	268.5	330.64	134.762	102.274	408.669	599.834
Q9NQ66	2	1	11.1643	0.00261474	0.000835845	Infinity	0.874485	COV	HCTR	139423	1-phosphatidylinositol 4_5-bisphosphate phosphodiesterase beta-1 OS=Homo sapiens OX=9606 GN=PLCB1 PE=1 SV=1	57.9313	0	2326.39	4204.03	0	0	1258.56	0	268.233	0	5620.53	0	23035.9	0	0	0	9.36769	0	42.0557	0	0	221.498	1073.75	0	0	0	73.8487	0	0	0	0	44.5556	0	0	3.23746	0	28982.8	0
P49914	2	2	11.0893	2.12741e-10	4.4484e-10	3.0581	1	COV	HCTR	23426.8	5-formyltetrahydrofolate cyclo-ligase OS=Homo sapiens OX=9606 GN=MTHFS PE=1 SV=2	19928.2	23077	37032	31774.5	48491.7	35133.2	41220.3	31141.6	40447.4	36877.5	63383.5	61485	78125.5	28722.2	33807.1	30572.8	25386.5	71751.2	54762.2	137828	95238	114691	86578.1	64585.6	164161	92206.8	62309.9	56966.6	93298.6	58489	98597.7	89520.9	107278	73918.8	37781.9	29753.6	98841.5	53356.3
Q8TE96	2	1	11.3253	0.000238433	9.85527e-05	7.85173	0.936242	COV	HCTR	80673.5	ATP-dependent RNA helicase DQX1 OS=Homo sapiens OX=9606 GN=DQX1 PE=2 SV=2	76.2663	597.906	848.765	1597.9	723.593	12.8846	45.2875	3.35228	17.8898	332.28	256.45	904.873	327.79	238.037	704.929	8.30416	196.58	339.823	101.781	282.72	557.598	82.4674	183.109	0.511449	1947.71	0	1423.18	0	597.278	0	0	370.173	25.9227	22.5663	61.2714	15.688	196.406	0.10041
A0PJX0	2	1	9.5619	5.77723e-07	4.53959e-07	39.9103	0.999171	COV	HCTR	22087	Calcium and integrin-binding family member 4 OS=Homo sapiens OX=9606 GN=CIB4 PE=1 SV=1	583.389	598.956	3174.83	6683.41	6613.9	5341.24	0	3912.81	3481.45	945.133	0	10843	2021.58	8.55083	14.7664	0	935.33	0	717.407	8837.14	953.072	9591.32	2926.7	1306.62	13444.5	9925.31	170.178	209.556	8200.65	0	0	2760.45	4832.93	75.7353	1666.63	442.923	4801.15	437.499
Q86XQ3	2	1	16.312	5.90531e-07	4.60341e-07	73.3921	0.999992	COV	HCTR	46707.4	Cation channel sperm-associated protein 3 OS=Homo sapiens OX=9606 GN=CATSPER3 PE=2 SV=1	316.502	523.266	2299.63	1243.68	1839.76	379.723	2507.49	985.093	859	53.7939	12259.7	1594.03	6435.36	1148.01	1.81178	297.233	420.053	3464.75	1986.21	5397.04	4016.52	2237.44	4941.38	326.868	8626.71	4852.22	190.609	381.824	2173.79	322.393	4653.95	5552.25	8315.25	18.1361	60.6068	364.743	25819.7	1548.91
P57076	2	2	16.8852	0.000357463	0.000141186	5.33494	0.958145	COV	HCTR	33395.3	Cilia- and flagella-associated protein 298 OS=Homo sapiens OX=9606 GN=CFAP298 PE=1 SV=1	5829.56	8620.74	5729.82	3307.51	754.157	216.806	141.073	822.995	4536.39	2230.45	376.275	83537.1	254.843	263.393	576.891	202.999	4312.38	384.488	1184.5	1738.84	3874.1	1694.15	410.505	51.4518	107.896	92.3909	73.2177	1988.55	7027.84	124.741	24.1597	1845.41	90924.6	4502.75	189.164	50.1917	1144.33	892.177
Q9UPW6	2	1	9.6619	0.0409243	0.00948326	5.62609	0.615096	COV	HCTR	83068.8	DNA-binding protein SATB2 OS=Homo sapiens OX=9606 GN=SATB2 PE=1 SV=2	0	0	0	8.36233	35.2366	0	33.9891	0	0	54.5331	0	80.827	621.612	0	0	0	193.535	0	405.089	0	0	17.242	0	378.298	0	72.1933	33.1391	700.821	2071.29	430.05	44.6071	0	637.633	121.21	0	0.161411	504.393	440.624
Q9UBQ7	2	1	11.5252	0.0340863	0.0081004	4.13852	0.575667	COV	HCTR	36067.5	Glyoxylate reductase/hydroxypyruvate reductase OS=Homo sapiens OX=9606 GN=GRHPR PE=1 SV=1	2.90213	86.6818	5.38483	188.035	2.07695	14.3472	11.5176	1112.9	11.2651	47.0116	0.531353	115.442	15.7178	0	2.98654	0	5.44105	0.324286	10.0651	1.36635	0	12.7996	3.51302	8.25381	8.94102	40.6302	0	44.4896	14.3675	0	5.23929	91.0605	0	3.99586	725.724	30.8311	0	953.236
O60760	2	1	10.3605	0.0130016	0.00343875	Infinity	0.726382	COV	HCTR	23515	Hematopoietic prostaglandin D synthase OS=Homo sapiens OX=9606 GN=HPGDS PE=1 SV=3	4844.26	3501.83	2966.46	3226.99	31.1252	0	0	1074.69	2263.51	35.7258	0	0	0	0	8.4559	0	130.957	0	0	0	0	0	0	0	0	0	0	0	0	0	0	0	0	14.8606	0	0	0	0
Q3LI76	2	2	14.6129	0.0129691	0.00343525	4.5142	0.954038	COV	HCTR	15834	Keratin-associated protein 15-1 OS=Homo sapiens OX=9606 GN=KRTAP15-1 PE=1 SV=2	1726.18	1853.36	2787.88	4075.21	2292.25	3740.2	4287.72	4363.69	2635.77	3801.52	8411.11	11724.4	6554.48	6639.39	468.668	298.033	1567.04	22693.9	19223.1	28049.6	2394.29	15228.7	12109	17109.6	20304.6	26194.4	16195.8	6591.81	12571.5	7963.05	18956.8	40113.2	28845.5	2930.77	15052	18482.2	18387.1	24266.4
Q9ULK4	2	1	17.3798	1.89437e-10	4.00826e-10	93.7797	0.999999	COV	HCTR	158356	Mediator of RNA polymerase II transcription subunit 23 OS=Homo sapiens OX=9606 GN=MED23 PE=1 SV=2	6596.71	5494.14	8619.37	8516.33	6085.6	39.6829	11611.3	2150.56	6488.9	3347.54	5115.01	5794.1	751.943	2538.56	657.1	3682.35	10025.1	21766	2251.16	1912.73	5092.31	1333.87	7496.64	99.8674	33241.3	307.216	1298.79	1253.48	10018.5	17.7946	117.208	42817.6	688.511	272.043	2255.87	276.172	10501.6	889.543
Q9Y217	2	1	12.5494	8.01325e-08	8.0013e-08	Infinity	0.999902	COV	HCTR	72823.5	Myotubularin-related protein 6 OS=Homo sapiens OX=9606 GN=MTMR6 PE=1 SV=3	0	38.1628	6.59271	137.857	186.959	63.3688	52.7788	158.377	78.8901	48.6685	149.542	117.22	203.353	55.4344	0	0	70.1606	23.7399	0	118.066	185.272	68.1157	0	0	1744.91	85.9025	0	85.1135	85.2381	0	0	504.538	0	0	0	0	447.419	0
Q8IWE2	2	1	12.0849	8.69911e-05	3.9543e-05	58.8851	0.999512	COV	HCTR	61084	Protein NOXP20 OS=Homo sapiens OX=9606 GN=FAM114A1 PE=1 SV=2	0	0	210.623	31.2524	562.081	40.7626	127.673	253.424	449.448	162.09	1003.42	463.322	8.44663	69.5756	0	14.1189	64.3091	0	479.394	1220.2	570.226	373.881	2333.1	1676.85	6815.17	4325.56	457.321	852.475	3131.13	782.2	711.394	3452.94	476.077	749.741	985.647	1935.18	4782.02	1768.52
Q8NEX6	2	2	10.8348	0.0028417	0.000901908	6.21764	0.829266	COV	HCTR	10853.6	Protein WFDC11 OS=Homo sapiens OX=9606 GN=WFDC11 PE=3 SV=1	48.5294	109.096	686.142	43.3555	31.2243	180.807	502.29	434.383	155.603	115.091	996.175	162.442	580.251	1548.61	7728.67	10639.1	12403.5	104.596	985.425	3439.19	419.823	1142.81	61.0615	7703.16	647.395	37.1454	497.603	183.166	176.885	116.237	340.122	53.1776	93.8872	158.799	2757.65	256.746	626.746	221.933
O75298	2	1	11.491	9.40185e-05	4.23046e-05	571.28	0.999937	COV	HCTR	59492	Reticulon-2 OS=Homo sapiens OX=9606 GN=RTN2 PE=1 SV=1	567.171	861.259	1747.26	120.724	902.037	88.963	591.48	43.2025	2992.75	22442.5	372.728	0	0	5014.9	986.066	0	445.18	2714.13	7084.18	42.9854	2090.72	9332.49	0	479.013	1047.46	13161.2	179.725	1566.45	95815.9	13439	7776.29	4846.15	13.7776	57182.7	8847.7	19379.5	17751.9	35849.3
Q14155	2	1	8.835	0.0100389	0.00271576	3.50965	0.920367	COV	HCTR	90924.6	Rho guanine nucleotide exchange factor 7 OS=Homo sapiens OX=9606 GN=ARHGEF7 PE=1 SV=2	59977.5	53053.1	80196.8	106750	63134	93515.2	114554	104384	68726.6	83113.4	147891	235123	136025	161045	57749.9	36924.1	64640.8	476022	369246	567490	67617.8	317034	303225	398106	464356	547176	398820	180493	271424	232578	456545	824755	569955	102292	339508	414654	371339	494269
O15273	2	1	10.2649	1.08708e-06	7.95109e-07	11.1208	0.998706	COV	HCTR	19336.8	Telethonin OS=Homo sapiens OX=9606 GN=TCAP PE=1 SV=1	264.365	93.238	149.31	112.101	48.1868	68.6321	203.762	365.745	226.047	20.1039	189.193	18.4288	151.411	16.5803	140.6	912.925	159.511	32.4018	0	27.8591	41.2852	77.9784	17.2674	15.395	129.605	18.5055	1.63732	11.4997	16.6159	2.77674	14.6609	19.7433	58.5654	73.5256	18.382	25.7123	269.606	363.919
Q9BZL1	2	1	10.3764	1.23289e-05	6.79788e-06	21.3543	0.997699	COV	HCTR	8661	Ubiquitin-like protein 5 OS=Homo sapiens OX=9606 GN=UBL5 PE=1 SV=1	3375.08	728.796	2893.09	5338.65	3129.58	12316.8	5576.5	4905.39	2669.36	3077.55	417.376	4777.71	3492.57	3384.33	88.1352	48.6443	46.8938	1690.03	7596.81	11588.7	314.619	7892.61	3151.94	4152.33	7332.94	24401.7	3461.05	409.86	6950.14	587.511	3432.32	21925.6	19760.3	284.587	11136	13493.3	5065.3	25415.7
Q5VY80	2	2	10.195	5.38021e-10	1.02822e-09	29.8655	0.999994	COV	HCTR	28022.4	UL16-binding protein 6 OS=Homo sapiens OX=9606 GN=RAET1L PE=1 SV=1	515.377	746.077	665.753	1222.98	469.015	70.4937	107.827	854.683	675.543	567.444	1164.63	2329.28	278.411	6.88761	0	2.49674	482.64	266.719	719.548	1605.84	477.015	800.797	540.4	0	5074.68	43.5207	87.5624	149.469	1293.27	0	0	897.284	2404.99	40.3426	42.7423	87.7905	1997.06	239.514
Q9H7T3	2	1	14.9467	9.68251e-05	4.34575e-05	28.1659	0.986571	COV	HCTR	27410.4	Uncharacterized protein C10orf95 OS=Homo sapiens OX=9606 GN=C10orf95 PE=1 SV=1	78.0442	11.0459	146.58	13.9125	0	10.2893	6.91617	58.9541	0	15.1731	70.7184	106.791	41.2938	0	0	20.0336	339.839	30.9475	109.946	177.996	377.806	0	0	14.3955	406.066	168.631	1287.31	440.517	416.415	0	0	12.1281	899.552	0	12.1925	311.483	93.4606	0
[truncated: 78 more columns]

## Sheet: S2_DBK
	Group	Sample			DBK1-9	DBK1-5	DBK1-8
1	1	17A	33	m	51.418	8.63105	39.951
2	1	19A	57	m	53.0406	10.2396	36.7199
3	1	20A	43	m	53.966	8.44721	37.5868
4	1	16A	57	m	48.6399	9.12492	42.2351
5	2	33A	64	m	42.5185	16.9954	40.4861
6	2	83A	49	m	19.9847	29.7942	50.221
7	2	155A	61	m	44.6328	5.21035	50.1569
8	2	169A	56	m	14.1598	11.0818	74.7584
9	2	174A	41	m	45.0586	11.2139	43.7276
10	2	179A	44	m	56.7868	9.85319	33.3601
11	2	183A	59	f	45.4463	11.143	43.4107
12	2	184A	73	m	23.4213	10.4162	66.1625
13	3	177A	37	m	33.372	11.8432	54.7848
14	3	178A	53	m	28.8187	8.46335	62.7179
15	3	80A	44	m	37.6338	9.7702	52.596
16	3	84A	49	f	58.2253	12.2483	29.5263
17	3	180A	40	f	40.779	8.06806	51.153
18	3	181A	55	m	47.6222	14.2095	38.1683
19	3	182A	56	m	31.9924	23.5252	44.4824
20	3	176A	81	f	49.9044	9.5955	40.5001
21	3	140A	50	m	53.5293	11.3395	35.1312
22	4	5A	81	m	14.8003	7.54472	77.655
23	4	6A	56	m	37.3727	6.85235	55.7749
24	4	8A	76	m	29.4572	11.8914	58.6514
25	4	9A	49	m	63.8144	8.20533	27.9802
26	4	10A	49	m	54.244	9.48046	36.2755
27	5	1A	73	m	67.9206	6.93083	31.9914
28	5	2A	66	m	49.3778	11.5014	39.1208
29	5	3A	66	m	42.776	7.65468	49.5693
30	5	4A	63	m	45.0356	6.74201	48.2224
31	6	13A	60	m	32.9757	17.9382	49.0861
32	6	15A	60	m	51.6169	13.4723	34.9108
33	6	11B	57	m	61.2187	10.4293	28.352
34	6	21A	64	m	50.2614	18.3122	31.4264
35	6	27A	63	m	51.7963	26.4009	21.8028
36	6	28A	63	m	61.2488	16.2511	22.5001
37	6	32A	72	m	53.3262	16.8622	29.8116
38	6	41A	45	m	44.5769	12.5648	42.8583
39	6	14A	57	m	56.1166	15.5151	28.3683
40	6	170A	50	m	49.1677	10.6918	40.1405
		average	56.8
41	CoP-NV	39A	57	m	18.5717	13.697	67.7313	1
42	CoP-NV	92A	60	m	19.0018	16.9848	64.0134	2
43	CoP-NV	46A	55	m	20.7911	13.2967	65.9122	3
44	CoP-NV	89A	63	m	23.0621	13.0601	63.8778	4
45	CoP-NV	71A	63	m	23.7048	9.38066	66.9145	5
46	CoP-NV	72A	56	m	25.4725	16.6099	57.9176	6
47	CoP-NV	44A	55	m	28.1887	14.976	56.8353	7
48	CoP-NV	93A	60	m	28.4108	12.9014	58.6878	8
49	CoP-NV	144A	55	m	28.7072	10.8734	60.4193	9
50	CoP-NV	86A	58	m	28.9258	9.95312	61.121	10
51	CoP-NV	112A	56	m	29.6165	6.23387	64.1496	11
52	CoP-NV	109A	64	m	31.9289	9.65127	58.4198	12
53	CoP-NV	91A	62	f	33.1254	10.0519	56.8227	13
54	CoP-DV	167A	58	f	19.5155	29.1018	51.3827	14
55	CoP-DV	99A	55	m	25.8143	24.1408	50.045	15
56	CoP-DV	69A	70	m	37.0025	11.5101	51.4874	16
57	CoP-DV	36A	55	m	38.0996	17.7784	44.122	17
58	CoP-DV	125A	57	m	41.4407	10.8255	43.5332	18
59	CoP-DV	77A	58	m	34.1871	11.207	54.6059	19
60	CoP-DV	113A	57	m	39.4741	8.66022	51.8657	20
61	CoP-DV	60A	63	m	39.6253	14.1199	46.2548	21
62	CoP-DV	90A	57	m	53.4091	10.2324	36.3585	22
63	CoP-DV	88A	61	m	54.6219	8.25459	37.1235	23
		average	58.913
64	HCtr	hF25a	25	f	22.4946	15.5107	61.9947
65	HCtr	hF25b	25	f	25.1789	16.1332	58.688
66	HCtr	hF25c	25	f	28.0418	14.3208	57.6373
67	HCtr	D1ms	38	f	44.1797	4.18055	51.6397
68	HCtr	E1ms	30	f	32.666	7.77968	59.5543
69	HCtr	A1ms	37	m	21.7071	14.2583	64.0346
70	HCtr	B1ms	34	m	26.9743	14.0621	58.9636
71	HCtr	C1ms	33	m	17.9265	12.7436	69.3299
72	HCtr	F1ms	34	m	16.5262	6.05063	77.4232
73	HCtr	G1ms	31	m	26.5165	7.65792	65.8256
		average	32.75

## Sheet: S3_G1vsHCtr
Accession	Peptide count	Unique peptides	Confidence score	Anova (p)	q Value	Max fold change	Power	Highest mean condition	Lowest mean condition	Mass	Description	nico_17a	nico_19a	nico_20a	nico_hA1	nico_hB1	nico_hC1	nico_hD1	nico_hE1	nico_hF1	nico_hG1	Spalte1	Spalte2	Spalte3	Spalte4	Spalte5	Spalte6	Spalte7	Spalte8	Spalte9	Spalte10	Spalte11	Spalte12	Spalte13	Spalte14	Spalte15	Spalte16	Spalte17	Spalte18	Spalte19	Spalte20	Spalte21	Spalte22	Spalte23	Spalte24	Spalte25	Spalte26	Spalte27	Spalte28
P01009;O95573;Q96LZ2;Q9H8V3	197	146	920.413	0.00404833	0.00549942	2.77143	0.965844	G1	HCTR	46907.7	Alpha-1-antitrypsin OS=Homo sapiens OX=9606 GN=SERPINA1 PE=1 SV=3	229546	266202	391952	96846.3	147010	66754.3	87316.9	60991.8	88347.3	200109		P01009	O95573	Q96LZ2	Q9H8V3
P07225	62	42	500.415	2.22015e-05	0.000144456	5.88761	1	G1	HCTR	77175.7	Vitamin K-dependent protein S OS=Homo sapiens OX=9606 GN=PROS1 PE=1 SV=1	260595	251735	104000	39114	34705.7	36900.8	40585.2	30941.5	32579.6	29432.2		P07225			G1 up									G2 down
Q6S8J3	71	13	435.138	0.000357708	0.000872796	7.28759	0.999843	G1	HCTR	122961	POTE ankyrin domain family member E OS=Homo sapiens OX=9606 GN=POTEE PE=2 SV=3	182432	158925	65002.6	21859.2	10519.2	17936.2	15954.8	15130.7	38778.3	9929.08		Q6S8J3
P35908	44	30	305.984	0.000693098	0.00144162	2.37743	0.998967	G1	HCTR	65718.1	Keratin_ type II cytoskeletal 2 epidermal OS=Homo sapiens OX=9606 GN=KRT2 PE=1 SV=2	33279.4	26716.2	15628.5	12180.1	11224.2	9282.03	11813.2	10843.4	8550.81	10327.8		P35908
P08697	37	27	266.89	4.9431e-05	0.000228063	9.09945	1	G1	HCTR	54908	Alpha-2-antiplasmin OS=Homo sapiens OX=9606 GN=SERPINF2 PE=1 SV=3	426656	487756	371867	20012.1	74294.2	42736.2	26837.9	41137.3	57813.7	67003.4		P08697
P0DOX8;P0CG04	29	7	256.492	0.00279408	0.00413421	3.30135	0.980918	G1	HCTR	23115.3	Immunoglobulin lambda-1 light chain OS=Homo sapiens OX=9606 PE=1 SV=1	8265.63	15179.5	6770.93	3083.13	3262.61	3614.02	2497.36	1918.29	1599.26	5381.5		P0DOX8	P0CG04
Q9UK55	35	22	229.065	6.30693e-07	1.68466e-05	13.7061	1	G1	HCTR	50821.2	Protein Z-dependent protease inhibitor OS=Homo sapiens OX=9606 GN=SERPINA10 PE=1 SV=1	336206	260834	154674	14012.4	13883.5	16328.9	23778.6	19036.5	20856.2	20075.8		Q9UK55
Q9Y2H2	30	15	188.925	0.0458003	0.0384202	2.07735	0.618893	G1	HCTR	129434	Phosphatidylinositide phosphatase SAC2 OS=Homo sapiens OX=9606 GN=INPP5F PE=1 SV=3	21922.4	19715.1	6471.1	5616.09	8255.63	6668.72	7660	6696.24	9525.22	9614.94		Q9Y2H2
Q96PY5	32	13	183.499	0.00212131	0.003418	5.99334	0.988192	G1	HCTR	123777	Formin-like protein 2 OS=Homo sapiens OX=9606 GN=FMNL2 PE=1 SV=3	62787	92540.4	48417.7	3316.11	15194.8	7405.62	4276.97	14940.5	13207.8	20980.5		Q96PY5
P20851	24	15	175.146	3.87388e-06	4.68106e-05	16.2484	1	G1	HCTR	29327	C4b-binding protein beta chain OS=Homo sapiens OX=9606 GN=C4BPB PE=1 SV=1	262014	143742	68835.1	9970.17	9202.42	11017.7	7985.22	9953.37	10302.1	9722.19		P20851
P08185	22	15	170.714	0.00202923	0.00331144	2.5222	0.989115	G1	HCTR	45312.1	Corticosteroid-binding globulin OS=Homo sapiens OX=9606 GN=SERPINA6 PE=1 SV=1	55916.5	43735.9	22649.2	14018.1	16837.6	12372.4	18124.8	21326.6	16185.4	14278.5		P08185
P36980	28	15	159.077	0.000105376	0.000379289	3.07175	0.999998	G1	HCTR	31563.2	Complement factor H-related protein 2 OS=Homo sapiens OX=9606 GN=CFHR2 PE=1 SV=1	16490.2	16477.7	9343.87	5352.51	4399.18	4863.44	5116.57	4970	4295.46	3143.28		P36980
P35542	19	14	121.671	0.00107906	0.002006	2.4428	0.997002	G1	HCTR	14860.7	Serum amyloid A-4 protein OS=Homo sapiens OX=9606 GN=SAA4 PE=1 SV=2	6310.43	11883.6	15041.9	4924.91	3995.08	4301.85	4246.45	5470.06	4575.39	4232.78		P35542
O94988	20	12	118.149	0.000154921	0.000479418	5.11108	0.999992	G1	HCTR	117673	Protein FAM13A OS=Homo sapiens OX=9606 GN=FAM13A PE=1 SV=2	28790.7	17368.7	18211.6	7319.95	3061.93	5472.19	4170.26	2293.89	3845.4	3223.31		O94988
P02741	23	21	116.58	9.28258e-05	0.000343871	3.15661	0.999999	G1	HCTR	25209.7	C-reactive protein OS=Homo sapiens OX=9606 GN=CRP PE=1 SV=1	11567.7	15306.9	10225.7	3841.16	3533.37	3289.07	3353.58	2955.75	4293.44	6157.77		P02741
P55058	17	9	114.174	3.4037e-06	4.31855e-05	30.2684	1	G1	HCTR	54967.7	Phospholipid transfer protein OS=Homo sapiens OX=9606 GN=PLTP PE=1 SV=1	939618	664818	353962	42096.8	19576	28872.8	16097.6	12876.1	15278.4	16171.4		P55058
Q4G0X9	18	10	113.572	7.70735e-05	0.00030008	6.69602	1	G1	HCTR	130456	Coiled-coil domain-containing protein 40 OS=Homo sapiens OX=9606 GN=CCDC40 PE=2 SV=2	172954	153641	55608.6	19369.6	25498.3	21975.5	17949.3	14061.3	16389.3	17941.7		Q4G0X9
P08571	11	5	105.413	1.21273e-07	7.69345e-06	15.6415	1	G1	HCTR	40703.6	Monocyte differentiation antigen CD14 OS=Homo sapiens OX=9606 GN=CD14 PE=1 SV=2	67780.7	122685	109753	6587.43	7535.89	6770.74	4857.45	7694.91	4854.42	6484.43		P08571
Q5VZM2	13	2	104.497	3.95712e-05	0.000204928	6.01575	1	G1	HCTR	43706.8	Ras-related GTP-binding protein B OS=Homo sapiens OX=9606 GN=RRAGB PE=1 SV=1	93010.9	55633.8	41259	7978.12	12700.8	9475.41	7160.05	8704.33	15179.8	12459.6		Q5VZM2
Q9ULH7	14	10	102.485	0.00640294	0.00784921	3.38234	0.936015	G1	HCTR	118355	MKL/myocardin-like protein 2 OS=Homo sapiens OX=9606 GN=MKL2 PE=1 SV=3	77537.5	45688.5	27049.5	17227.8	16352.2	11762.4	31499.4	8653.32	8441.79	9731.71		Q9ULH7
Q8IXQ9	19	12	101.898	4.45755e-05	0.000213699	13.9793	1	G1	HCTR	29859.9	Electron transfer flavoprotein beta subunit lysine methyltransferase OS=Homo sapiens OX=9606 GN=ETFBKMT PE=1 SV=1	133498	117201	75683.6	4234.22	20076.3	7734.24	7163.52	5388.22	3714.26	6166.77		Q8IXQ9
Q7L523	14	2	98.9655	4.38219e-05	0.000213699	5.82402	1	G1	HCTR	36965.4	Ras-related GTP-binding protein A OS=Homo sapiens OX=9606 GN=RRAGA PE=1 SV=1	17025.6	10100.6	7514.03	1495.73	2378.98	1804.94	1373.8	1629.27	2864.41	2331.15		Q7L523
O14827	16	8	96.4901	0.000407348	0.000961555	2.53616	0.999765	G1	HCTR	142247	Ras-specific guanine nucleotide-releasing factor 2 OS=Homo sapiens OX=9606 GN=RASGRF2 PE=1 SV=2	66217.4	34951.8	41922.3	15314.8	16964.4	14595.4	24134.4	20530.2	19582.2	20526.6		O14827
Q02325	14	2	93.4156	0.0202947	0.0196937	12.9761	0.787456	G1	HCTR	11198.8	Plasminogen-like protein B OS=Homo sapiens OX=9606 GN=PLGLB1 PE=3 SV=1	155.004	192.539	959.693	102.407	11.3936	4.22983	9.9801	6.95385	0	100.099		Q02325
A3KMH1	15	4	92.7555	9.78353e-06	8.56081e-05	13.5534	1	G1	HCTR	215851	von Willebrand factor A domain-containing protein 8 OS=Homo sapiens OX=9606 GN=VWA8 PE=1 SV=2	9673.11	19495.4	29951.3	1637.6	2270.94	1518.31	1302.19	1014.46	1018.77	1415.74		A3KMH1
O00291	13	4	86.6733	0.000581284	0.00125831	2.66289	0.999351	G1	HCTR	117305	Huntingtin-interacting protein 1 OS=Homo sapiens OX=9606 GN=HIP1 PE=1 SV=5	7349.48	13412.8	10584.6	2717.85	4675.88	4193.32	4195.45	2959.29	3500.99	5224.66		O00291
Q8TBX8	14	9	80.9295	2.92154e-08	3.70679e-06	26.219	1	G1	HCTR	47471.1	Phosphatidylinositol 5-phosphate 4-kinase type-2 gamma OS=Homo sapiens OX=9606 GN=PIP4K2C PE=1 SV=3	274800	381294	335374	15640.1	15581.3	12515.4	13361.8	7893.02	10092.8	13150.2		Q8TBX8
Q92878	13	3	78.6693	3.24209e-05	0.000186888	4.86928	1	G1	HCTR	154919	DNA repair protein RAD50 OS=Homo sapiens OX=9606 GN=RAD50 PE=1 SV=1	126831	131189	66042.5	23857.6	21602.6	17391.3	24620.7	15773	21745.8	30298		Q92878
A0A0J9YXX1	18	10	76.8738	7.41456e-06	7.23651e-05	8.51428	1	G1	HCTR	12943.7	Immunoglobulin heavy variable 5-10-1 OS=Homo sapiens OX=9606 GN=IGHV5-10-1 PE=3 SV=1	28882.6	31685.5	15425.8	1705.91	3528.8	3243.55	3794.14	3021.75	2975.27	2556.65		A0A0J9YXX1
Q70Z35	12	5	73.1311	1.39621e-05	0.000110718	3.38521	1	G1	HCTR	185246	Phosphatidylinositol 3_4_5-trisphosphate-dependent Rac exchanger 2 protein OS=Homo sapiens OX=9606 GN=PREX2 PE=2 SV=1	12891.6	13426.1	7456.41	2883.66	3505.02	3798.27	3479.11	3440.18	3011.85	3161.44		Q70Z35
Q8NI35	11	5	70.503	1.05348e-07	7.69345e-06	32.9723	1	G1	HCTR	197167	InaD-like protein OS=Homo sapiens OX=9606 GN=PATJ PE=1 SV=3	814649	582889	327896	14207.6	22786.7	19409.9	13038.1	16818.5	17790.3	18051.5		Q8NI35
A0A0C4DH68	12	7	67.4513	0.0419251	0.0356407	2.41187	0.639133	G1	HCTR	13193.1	Immunoglobulin kappa variable 2-24 OS=Homo sapiens OX=9606 GN=IGKV2-24 PE=3 SV=1	1870.92	2634.87	1542.12	1224.53	424.988	1182.27	592.669	1148.76	1075.17	202.593		A0A0C4DH68
Q8IWS0	12	5	67.3244	0.000149042	0.000472755	17.7717	0.999993	G1	HCTR	42431.1	PHD finger protein 6 OS=Homo sapiens OX=9606 GN=PHF6 PE=1 SV=1	14687.2	20622.7	26951.2	1361.7	1033.76	2337.8	1252.52	1362.68	244.212	581.872		Q8IWS0
P59666;P59665	10	6	64.0908	0.00371441	0.00513654	3.91283	0.969975	G1	HCTR	10587.1	Neutrophil defensin 3 OS=Homo sapiens OX=9606 GN=DEFA3 PE=1 SV=1	6153.12	4680.97	1361.18	1171.02	1115.78	1124.57	1047.94	802.772	803.267	1207.02		P59666	P59665
Q02985	5	3	62.2588	0.00666244	0.00801249	6.28288	0.932738	G1	HCTR	38520.9	Complement factor H-related protein 3 OS=Homo sapiens OX=9606 GN=CFHR3 PE=1 SV=2	1422.67	739.579	662.221	42.9346	140.664	80.8723	22.0793	107.466	103.644	551.289		Q02985
P01597;P04432	7	1	59.9019	0.027627	0.0254466	6.99978	0.728824	G1	HCTR	12908.6	Immunoglobulin kappa variable 1-39 OS=Homo sapiens OX=9606 GN=IGKV1-39 PE=1 SV=2	64.657	5.58848	44.9297	32.3537	0	5.74736	0.29185	0	0	0		P01597	P04432
Q13635	11	5	59.4183	1.07135e-07	7.69345e-06	72.9168	1	G1	HCTR	162085	Protein patched homolog 1 OS=Homo sapiens OX=9606 GN=PTCH1 PE=1 SV=2	92821.1	123545	53293.6	1975.66	1011.51	1293.49	773.58	1499.43	1192.37	883.065		Q13635
Q96PC5;O15320	11	4	59.0403	2.89697e-06	3.86908e-05	6.74696	1	G1	HCTR	160463	Melanoma inhibitory activity protein 2 OS=Homo sapiens OX=9606 GN=MIA2 PE=1 SV=4	40533.9	30444.1	17735	4203.88	4857.12	3616.82	4433.48	4010.18	4389.05	5169.51		Q96PC5	O15320
A0A075B6S5	7	3	57.7302	1.88269e-05	0.000132707	3.12991	1	G1	HCTR	12882.6	Immunoglobulin kappa variable 1-27 OS=Homo sapiens OX=9606 GN=IGKV1-27 PE=3 SV=1	16941.5	16482.7	14330.8	5877.09	4412.48	7025.05	5416.44	3944.71	4071.48	4853.83		A0A075B6S5
Q9H6S0	10	4	57.0976	0.00494116	0.00636473	2.06642	0.954591	G1	HCTR	161674	3'-5' RNA helicase YTHDC2 OS=Homo sapiens OX=9606 GN=YTHDC2 PE=1 SV=2	58405.9	47690	23455.5	19755.5	21427.8	20993.4	22932	22122.6	20864.5	18189.1		Q9H6S0
P09104	8	2	55.1795	0.0453295	0.0380883	2.15576	0.621277	G1	HCTR	47610.8	Gamma-enolase OS=Homo sapiens OX=9606 GN=ENO2 PE=1 SV=3	521.255	774.165	458.942	201.884	144.595	138.803	319.246	113.47	812.51	168.361		P09104
Q13459	10	7	53.9686	7.55374e-07	1.82553e-05	11.1365	1	G1	HCTR	244998	Unconventional myosin-IXb OS=Homo sapiens OX=9606 GN=MYO9B PE=1 SV=3	42603.3	25723.6	28824.7	2239.88	2572.58	4645.86	2875.64	3035.59	2199.46	2786.35		Q13459
A0A075B6K4	5	3	50.8019	0.0164517	0.0166324	2.06137	0.822984	G1	HCTR	12611.9	Immunoglobulin lambda variable 3-10 OS=Homo sapiens OX=9606 GN=IGLV3-10 PE=3 SV=2	3920.77	7436.15	3997.6	1330.78	2342.38	2050.81	1918.93	3231.59	3340.89	3164.88		A0A075B6K4
Q96J66	9	6	50.7431	0.036329	0.0317579	2.69589	0.671107	G1	HCTR	155955	ATP-binding cassette sub-family C member 11 OS=Homo sapiens OX=9606 GN=ABCC11 PE=1 SV=1	14238	16279.8	6550.95	1722.28	2235.67	2499.37	2495.23	14937.4	2078.81	6114.76		Q96J66
P23508	8	3	50.3627	0.00690417	0.00828358	13.8609	0.929695	G1	HCTR	93882.9	Colorectal mutant cancer protein OS=Homo sapiens OX=9606 GN=MCC PE=1 SV=2	1049.2	4999.55	5724.17	158.261	41.3118	228.696	285.256	387.651	855.288	25.3758		P23508
O15066	8	3	48.8205	1.73532e-05	0.000129514	97.9848	1	G1	HCTR	85239.4	Kinesin-like protein KIF3B OS=Homo sapiens OX=9606 GN=KIF3B PE=1 SV=1	608620	302161	233915	9721.37	1192.9	5301.06	1147.41	1588.26	3138.32	5169.57		O15066
A0A075B6K0	10	7	46.591	2.54843e-06	3.59267e-05	11.6419	1	G1	HCTR	12637.2	Immunoglobulin lambda variable 3-16 OS=Homo sapiens OX=9606 GN=IGLV3-16 PE=3 SV=2	43887.2	55189.2	37064.4	4508.75	4332.02	3494.74	2662.1	2201.55	5875.52	4211.38		A0A075B6K0
P61129	6	2	44.6565	0.0306524	0.0277794	8.27872	0.707494	G1	HCTR	132354	Zinc finger CCCH domain-containing protein 6 OS=Homo sapiens OX=9606 GN=ZC3H6 PE=1 SV=2	75.2547	37.1397	6.24	3.8318	6.58357	2.94053	14.6251	0	4.68481	0.770938		P61129
Q8N485	8	3	44.6313	0.0256911	0.0241009	2.74029	0.743284	G1	HCTR	32233.6	Protein limb expression 1 homolog OS=Homo sapiens OX=9606 GN=LIX1 PE=2 SV=2	164.694	419.939	233.499	158.796	71.7643	117.802	58.2224	126.485	133.005	30.5571		Q8N485
A0A0A0MS14	10	6	44.0907	1.81565e-05	0.000129784	8.68343	1	G1	HCTR	13622.5	Immunoglobulin heavy variable 1-45 OS=Homo sapiens OX=9606 GN=IGHV1-45 PE=3 SV=1	9197.21	10634.9	5997.28	1509.97	1076.78	1340.77	670.775	564.699	1040.27	737.374		A0A0A0MS14
Q9ULJ7	8	6	43.9951	0.000417324	0.000980543	2.41352	0.999748	G1	HCTR	157798	Ankyrin repeat domain-containing protein 50 OS=Homo sapiens OX=9606 GN=ANKRD50 PE=1 SV=4	27642.9	34050	28307.8	12846.3	9314.32	11859.9	16819.2	9832.41	16780.6	9557.81		Q9ULJ7
P10244	8	4	43.5531	0.000771839	0.00155444	5.95049	0.998644	G1	HCTR	79391.5	Myb-related protein B OS=Homo sapiens OX=9606 GN=MYBL2 PE=1 SV=1	9853.29	8974.85	2707.66	1569.44	1101.11	1155.41	1117.26	898.987	680.981	1921.53		P10244
P01717	5	2	42.0095	6.45475e-06	6.68545e-05	7.34606	1	G1	HCTR	12182.5	Immunoglobulin lambda variable 3-25 OS=Homo sapiens OX=9606 GN=IGLV3-25 PE=1 SV=2	1136.75	1380.52	889.99	206.327	213.73	151.975	132.802	124.933	162.068	90.4154		P01717
Q96RT6	8	1	41.8027	1.41334e-06	2.65662e-05	17.5276	1	G1	HCTR	85623.8	cTAGE family member 2 OS=Homo sapiens OX=9606 GN=CTAGE1 PE=1 SV=2	1006.19	1137.72	477.906	30.2119	50.1149	67.8966	49.1135	60.3455	44.9384	46.4045		Q96RT6
Q969G2	7	4	41.4	0.000338046	0.000845379	6.60571	0.999868	G1	HCTR	43922	LIM/homeobox protein Lhx4 OS=Homo sapiens OX=9606 GN=LHX4 PE=1 SV=2	24296.1	64834.2	105080	14066.5	8872.91	9600.94	6999.68	9360.99	11767.1	7932.75		Q969G2
Q9NTI5	8	2	40.5239	0.00575299	0.00719142	55.77	0.944264	G1	HCTR	165922	Sister chromatid cohesion protein PDS5 homolog B OS=Homo sapiens OX=9606 GN=PDS5B PE=1 SV=1	5117.45	121.129	351.974	74.5804	8.7266	30.607	42.0602	19.239	51.6212	7.06576		Q9NTI5
Q99665	7	2	38.9804	4.68135e-05	0.000219986	4.58437	1	G1	HCTR	98560.9	Interleukin-12 receptor subunit beta-2 OS=Homo sapiens OX=9606 GN=IL12RB2 PE=1 SV=1	31067.8	40292.3	31644.2	5983.48	11629.3	6220.68	6595.89	4441.19	9172.19	8384		Q99665
O75154	9	4	38.5317	0.000145108	0.00046317	15.1209	0.999994	G1	HCTR	83124.3	Rab11 family-interacting protein 3 OS=Homo sapiens OX=9606 GN=RAB11FIP3 PE=1 SV=1	8277.65	14091.1	5063.36	1390.39	603.168	466.032	515.232	214.227	271.317	772.735		O75154
A0A0A0MRZ7	4	1	38.4959	0.0462546	0.0385046	14.092	0.616612	G1	HCTR	13411.2	Immunoglobulin kappa variable 2D-26 OS=Homo sapiens OX=9606 GN=IGKV2D-26 PE=3 SV=1	0.211852	0.855963	0.038934	0	0.000828051	0.0441663	0.00673454	0.0595134	0.0534151	0.0185964		A0A0A0MRZ7
A0A075B6R2	3	1	38.2284	0.0135871	0.0142178	11.2465	0.852076	G1	HCTR	12961.8	Immunoglobulin heavy variable 4-4 OS=Homo sapiens OX=9606 GN=IGHV4-4 PE=3 SV=2	290.32	95.1422	1009.44	15.1164	30.8215	146.937	9.17099	18.4844	64.7416	4.13091		A0A075B6R2
O94818	7	2	37.9912	5.28663e-05	0.000235354	21.2679	1	G1	HCTR	71756	Nucleolar protein 4 OS=Homo sapiens OX=9606 GN=NOL4 PE=1 SV=2	4107.54	4092.42	5994.45	404.249	209.006	93.8376	271.073	283.389	235.935	59.7987		O94818
Q9UHC6	7	4	37.6901	2.53984e-06	3.59267e-05	5.04284	1	G1	HCTR	150277	Contactin-associated protein-like 2 OS=Homo sapiens OX=9606 GN=CNTNAP2 PE=1 SV=1	16438.6	17191.7	9682.63	3138.83	2313.61	2984.24	2880.29	2445.92	2919.61	3358.51		Q9UHC6
Q96D15	5	3	34.3415	0.00131406	0.00234825	2.19599	0.995392	G1	HCTR	37493	Reticulocalbin-3 OS=Homo sapiens OX=9606 GN=RCN3 PE=1 SV=1	2554.2	3316.51	2390.62	1536.51	1064.01	1055.99	1516.82	1248.58	779.804	1576.32		Q96D15
Q86YR7	6	3	34.0628	0.00181717	0.00305377	3.94677	0.991153	G1	HCTR	128248	Probable guanine nucleotide exchange factor MCF2L2 OS=Homo sapiens OX=9606 GN=MCF2L2 PE=2 SV=3	88599.5	94982.6	109417	25029.5	28787.1	27489.4	34015.4	9607.92	36963.8	11328.5		Q86YR7
P05937	7	3	34.0003	0.00153896	0.00269246	10.8641	0.993615	G1	HCTR	30310.3	Calbindin OS=Homo sapiens OX=9606 GN=CALB1 PE=1 SV=2	4320.86	2591.29	992.176	114.138	104.816	112.55	78.0299	242.173	833.593	212.355		P05937
Q6PDB4;A2RRD8;P0CJ79;P17035;Q5VIY5;Q6ZN06;Q7L2R6;Q8TC84;Q9NV72	6	2	33.7206	8.48036e-06	7.68552e-05	11.3605	1	G1	HCTR	68701	Zinc finger protein 880 OS=Homo sapiens OX=9606 GN=ZNF880 PE=2 SV=2	6111.11	7640.47	5282.83	871.844	525.855	433.179	839.143	569.61	376.536	293.314		Q6PDB4	A2RRD8	P0CJ79	P17035	Q5VIY5	Q6ZN06	Q7L2R6	Q8TC84	Q9NV72
Q9UNP4	5	2	33.0066	0.0462735	0.0385046	2.57243	0.616517	G1	HCTR	48503.1	Lactosylceramide alpha-2_3-sialyltransferase OS=Homo sapiens OX=9606 GN=ST3GAL5 PE=1 SV=4	1135.31	721.759	874.221	628.081	151.549	393.657	931.474	140.172	84.8928	147.602		Q9UNP4
Q9H4Z3	6	5	32.9587	0.00953357	0.010752	4.62952	0.897531	G1	HCTR	81582.2	Phosphorylated CTD-interacting factor 1 OS=Homo sapiens OX=9606 GN=PCIF1 PE=1 SV=1	4999.59	3236.25	1017.75	780.93	526.123	359.811	664.815	307.79	413.279	1611.17		Q9H4Z3
Q9P2D6	6	2	32.8792	0.00350441	0.00494037	7.31731	0.972539	G1	HCTR	171722	Protein FAM135A OS=Homo sapiens OX=9606 GN=FAM135A PE=1 SV=2	782.414	421.947	631.658	18.5037	26.3081	159.816	40.5578	110.551	193.573	36.1576		Q9P2D6
Q96RT7	6	3	32.5682	4.52047e-06	5.21409e-05	68789.5	1	G1	HCTR	202551	Gamma-tubulin complex component 6 OS=Homo sapiens OX=9606 GN=TUBGCP6 PE=1 SV=3	2610.51	6241.69	122.152	0.30441	0	0	0	0	0	0		Q96RT7
Q9ULP9	5	1	32.4307	0.0373786	0.0322621	175.202	0.664839	G1	HCTR	64060.1	TBC1 domain family member 24 OS=Homo sapiens OX=9606 GN=TBC1D24 PE=1 SV=2	42.3668	3797.98	28908.7	0	65.4804	190.441	0	115.303	58.0158	6.91132		Q9ULP9
Q12926	5	3	32.3358	0.00235088	0.00362645	7.63102	0.985807	G1	HCTR	39789.1	ELAV-like protein 2 OS=Homo sapiens OX=9606 GN=ELAVL2 PE=1 SV=2	3134.89	4078.53	2813.11	617.932	240.383	763.142	253.674	640.509	483.26	66.9058		Q12926
Q5TAQ9	5	2	32.26	1.16032e-06	2.45367e-05	73.6192	1	G1	HCTR	67536.7	DDB1- and CUL4-associated factor 8 OS=Homo sapiens OX=9606 GN=DCAF8 PE=1 SV=1	679972	617523	374845	9629.42	2444.14	6546.29	12784.9	7225.5	8916.11	5457.88		Q5TAQ9
Q8TF30	4	1	31.9404	0.00762504	0.00898229	3.29547	0.920695	G1	HCTR	91894	WASP homolog-associated protein with actin_ membranes and microtubules OS=Homo sapiens OX=9606 GN=WHAMM PE=1 SV=2	897.664	1066.65	371.127	110.984	277.773	151.947	168.627	243.33	261.631	439.306		Q8TF30
A2NJV5;A0A075B6S2	5	2	31.8938	0.00370684	0.00513654	88.9932	0.970068	G1	HCTR	13199.1	Immunoglobulin kappa variable 2-29 OS=Homo sapiens OX=9606 GN=IGKV2-29 PE=3 SV=2	953.614	3206.78	120.916	15.1604	0.154934	16.1701	1.26007	14.1448	21.5295	43.8328		A2NJV5	A0A075B6S2
Q96CS7	6	3	31.8598	0.00225061	0.00355308	2.0099	0.986863	G1	HCTR	25078.1	Pleckstrin homology domain-containing family B member 2 OS=Homo sapiens OX=9606 GN=PLEKHB2 PE=1 SV=1	10043.6	8965.64	9046.03	4265.72	4564.26	2642.8	5255.47	4318.56	5230.05	6293.05		Q96CS7
O75928	6	2	31.8033	0.0107075	0.0117117	6.24363	0.883831	G1	HCTR	69210.1	E3 SUMO-protein ligase PIAS2 OS=Homo sapiens OX=9606 GN=PIAS2 PE=1 SV=3	1172.94	4055.63	2356.5	61.8044	619.407	312.37	161.141	996.452	546.122	137.355		O75928
Q7L1T6	6	3	30.9802	0.0369523	0.0320031	3.77603	0.667369	G1	HCTR	59930	Cytochrome b5 reductase 4 OS=Homo sapiens OX=9606 GN=CYB5R4 PE=1 SV=1	2803.63	4264.06	12581.4	2101.59	3033.01	2097.52	1055.12	318.487	1897.98	1638.1		Q7L1T6
P0C1Z6	4	3	29.3008	2.06658e-06	3.38327e-05	173.468	1	G1	HCTR	28335.4	TCF3 fusion partner OS=Homo sapiens OX=9606 GN=TFPT PE=1 SV=1	1767.79	7204.59	1237.07	18.5302	29.8937	13.98	9.51177	16.1326	31.968	17.3119		P0C1Z6
Q9Y2K3	4	2	28.4247	0.000150925	0.000472816	2.38819	0.999993	G1	HCTR	226045	Myosin-15 OS=Homo sapiens OX=9606 GN=MYH15 PE=1 SV=5	1887.22	3006.04	2004.94	1262.33	766.126	898.951	868.473	1043.67	959.276	940.93		Q9Y2K3
Q14244	3	1	28.1779	7.48545e-05	0.000299131	2.76651	1	G1	HCTR	84165.9	Ensconsin OS=Homo sapiens OX=9606 GN=MAP7 PE=1 SV=1	3181.17	3318.22	2445.08	1367.65	1174.34	1186.53	852.401	992.882	1209.41	760.751		Q14244
Q9BQS8	4	2	28.0619	0.000744985	0.00151843	3.47656	0.998759	G1	HCTR	168694	FYVE and coiled-coil domain-containing protein 1 OS=Homo sapiens OX=9606 GN=FYCO1 PE=1 SV=3	72122.4	78300.1	59311.3	9232.55	26492.2	17711.3	14206.8	21162.7	20847.8	31111.7		Q9BQS8
Q86Z20	5	3	27.8606	1.54768e-06	2.80524e-05	48.3577	1	G1	HCTR	59256	Coiled-coil domain-containing protein 125 OS=Homo sapiens OX=9606 GN=CCDC125 PE=1 SV=2	35340.9	39937.9	26452.7	1559.91	638.137	798.933	278.84	512.091	557.094	563.694		Q86Z20
Q6ZP68	5	2	27.4962	0.000118744	0.000410227	8.51624	0.999997	G1	HCTR	13701.4	Putative protein ATP11AUN OS=Homo sapiens OX=9606 GN=ATP11AUN PE=2 SV=1	1398.13	2974.54	1167.11	164.651	294.588	204.684	335.627	201.571	225.08	91.6225		Q6ZP68
O60312	6	3	27.3994	0.000403725	0.000957457	25.6161	0.999772	G1	HCTR	169913	Probable phospholipid-transporting ATPase VA OS=Homo sapiens OX=9606 GN=ATP10A PE=2 SV=2	4734.51	1281.65	2128.7	97.5253	75.5024	31.9166	18.6436	117.384	231.999	168.932		O60312
Q9NSI8	4	3	27.1329	0.000793241	0.00158496	3.98597	0.998549	G1	HCTR	41993.3	SAM domain-containing protein SAMSN-1 OS=Homo sapiens OX=9606 GN=SAMSN1 PE=1 SV=1	36974.7	37329.7	48929.6	10894.6	11472	9053	12269.3	3676.63	15024.7	9749.3		Q9NSI8
Q7Z444	4	2	27.0404	0.00280718	0.00414151	23.9537	0.980768	G1	HCTR	25799.9	GTPase ERas OS=Homo sapiens OX=9606 GN=ERAS PE=2 SV=1	287.16	952.862	789.659	72.637	24.3082	1.70708	38.8535	3.13443	14.8898	42.1817		Q7Z444
Q6XZF7	5	2	26.9276	0.000322607	0.000826098	15.2209	0.999887	G1	HCTR	178830	Dynamin-binding protein OS=Homo sapiens OX=9606 GN=DNMBP PE=1 SV=1	375.975	582.105	786.43	26.0708	69.5945	9.68194	53.6082	12.1973	37.7391	58.5379		Q6XZF7
P84550	4	1	26.2606	0.00219758	0.0035183	82.5107	0.987413	G1	HCTR	100971	SKI family transcriptional corepressor 1 OS=Homo sapiens OX=9606 GN=SKOR1 PE=1 SV=1	2341.58	8579.79	3632.96	45.4574	41.6609	0	56.8106	28.0246	228.868	10.7632		P84550
Q6UB98	5	2	26.216	0.000207854	0.00059598	13.8866	0.999975	G1	HCTR	237192	Ankyrin repeat domain-containing protein 12 OS=Homo sapiens OX=9606 GN=ANKRD12 PE=1 SV=3	1980.74	2173.93	1037.58	303.032	89.4353	112.967	108.658	130.315	98.5032	29.5302		Q6UB98
O43150	5	3	26.1284	0.000110272	0.000391359	3.06868	0.999998	G1	HCTR	112905	Arf-GAP with SH3 domain_ ANK repeat and PH domain-containing protein 2 OS=Homo sapiens OX=9606 GN=ASAP2 PE=1 SV=3	14333.1	14404.8	22548.3	5479.31	6712.25	6009.32	6307.98	3600.85	6239.66	4647.22		O43150
Q96PE2	5	4	25.7014	0.000143663	0.00046317	2.84314	0.999994	G1	HCTR	223783	Rho guanine nucleotide exchange factor 17 OS=Homo sapiens OX=9606 GN=ARHGEF17 PE=1 SV=1	6653.76	9992.21	9893.47	2919.31	2566.05	2763.82	4543.81	2955.72	2371.29	3660.62		Q96PE2
O00418	5	1	25.22	0.0212658	0.0204794	5.93442	0.779048	G1	HCTR	82714.6	Eukaryotic elongation factor 2 kinase OS=Homo sapiens OX=9606 GN=EEF2K PE=1 SV=2	170.574	585.45	495.874	177.421	97.3154	43.2302	89.1557	31.5452	48.4678	5.09383		O00418
P0C7I6	4	1	24.3737	0.0163588	0.0165715	Infinity	0.823891	G1	HCTR	34265.6	Coiled-coil domain-containing protein 159 OS=Homo sapiens OX=9606 GN=CCDC159 PE=2 SV=2	0	31.6173	698.408	0	0	0	0	0	0	0		P0C7I6
Q16851	4	2	23.7204	5.23674e-05	0.000235196	7.02146	1	G1	HCTR	57111.4	UTP--glucose-1-phosphate uridylyltransferase OS=Homo sapiens OX=9606 GN=UGP2 PE=1 SV=5	2985.65	8123.02	6797.77	1120.45	986.186	504.797	996.174	765.259	745.54	832.171		Q16851
Q9H6J7	3	1	23.6642	6.99051e-06	7.09554e-05	72.0519	1	G1	HCTR	37923.8	UPF0705 protein C11orf49 OS=Homo sapiens OX=9606 GN=C11orf49 PE=1 SV=2	26940.4	62524.3	7101.57	453.922	495.247	441.06	381.854	490.468	385.707	478.951		Q9H6J7
Q5T7B8	4	2	22.9587	1.15781e-05	9.32701e-05	11.1124	1	G1	HCTR	153272	Kinesin-like protein KIF24 OS=Homo sapiens OX=9606 GN=KIF24 PE=1 SV=2	1252.6	2731.09	1832.08	185.107	193.464	165.705	98.9996	290.518	114.056	173.319		Q5T7B8
Q8HWS3	3	3	22.7563	1.41827e-05	0.000110737	47.4039	1	G1	HCTR	103544	DNA-binding protein RFX6 OS=Homo sapiens OX=9606 GN=RFX6 PE=1 SV=2	1.08213e+06	1.13619e+06	581635	66711.3	14668.4	16059.9	8642.32	10222.5	9152.03	12364.2		Q8HWS3
P52739	3	1	22.5655	0.00347479	0.00491226	47.8474	0.972898	G1	HCTR	72448.6	Zinc finger protein 131 OS=Homo sapiens OX=9606 GN=ZNF131 PE=1 SV=2	34830	48763.3	379810	1661.02	1185.22	471.93	7187.52	2953.18	157.119	8982.37		P52739
Q92817	4	2	22.0187	0.00011171	0.000393709	120.378	0.999998	G1	HCTR	232916	Envoplakin OS=Homo sapiens OX=9606 GN=EVPL PE=1 SV=3	373.868	994.532	321.468	0.957792	4.21043	1.62658	8.05719	1.66594	16.2375	0		Q92817
Q9H2M9	4	1	21.6142	6.97486e-07	1.76992e-05	1702.42	1	G1	HCTR	157582	Rab3 GTPase-activating protein non-catalytic subunit OS=Homo sapiens OX=9606 GN=RAB3GAP2 PE=1 SV=1	1230.56	1210.09	295.849	0.51113	3.17155	0.059986	0.00797547	0	0	0		Q9H2M9
P35222	4	1	21.52	0.0334461	0.0298319	3.43902	0.689037	G1	HCTR	86124.1	Catenin beta-1 OS=Homo sapiens OX=9606 GN=CTNNB1 PE=1 SV=1	807.421	1685.25	1385.06	1212.27	240.41	524.377	349.062	92.3345	158.199	54.3369		P35222
P04920	4	2	21.4147	0.0124995	0.013216	5.08574	0.863762	G1	HCTR	137580	Anion exchange protein 2 OS=Homo sapiens OX=9606 GN=SLC4A2 PE=1 SV=4	16010.3	11481.9	4222.73	4093.6	1485.37	1049.68	3565.93	1600.37	2366.55	389.242		P04920
P02792	3	2	20.7158	0.0486917	0.0401163	6.52421	0.604677	G1	HCTR	20076.7	Ferritin light chain OS=Homo sapiens OX=9606 GN=FTL PE=1 SV=2	39.1512	644.211	156.194	66.176	56.5855	27.2153	24.2697	92.9374	22.1104	10.9667		P02792
Q96GQ7	4	3	20.1518	0.000943539	0.00182075	37.259	0.997797	G1	HCTR	90348.7	Probable ATP-dependent RNA helicase DDX27 OS=Homo sapiens OX=9606 GN=DDX27 PE=1 SV=2	5917.67	9727.05	6052.56	76.9335	36.2981	21.7394	15.4006	132.727	427.121	648.566		Q96GQ7
Q9BXT4	4	4	20.0371	0.0399045	0.0340944	3.69356	0.650279	G1	HCTR	134362	Tudor domain-containing protein 1 OS=Homo sapiens OX=9606 GN=TDRD1 PE=1 SV=2	7734.35	1315.24	1366.14	1124.3	818.261	806.328	732.469	524.303	1207.5	1366.78		Q9BXT4
Q13670	4	2	19.8668	7.30625e-06	7.23651e-05	10.6149	1	G1	HCTR	29124.9	Putative postmeiotic segregation increased 2-like protein 11 OS=Homo sapiens OX=9606 GN=PMS2P11 PE=5 SV=1	28224.6	44832.1	17746.4	2413.25	3313.94	3525.64	3524.58	2794.11	2744.66	1643.85		Q13670
P05062	3	3	19.6803	0.000502127	0.00112759	5.70854	0.999567	G1	HCTR	39986.3	Fructose-bisphosphate aldolase B OS=Homo sapiens OX=9606 GN=ALDOB PE=1 SV=2	1846.57	1968.45	882.823	430.342	339.737	185.902	347.496	165.879	128.021	322.841		P05062
P05451	4	3	18.7159	0.0230257	0.021889	32.6853	0.764344	G1	HCTR	19130.2	Lithostathine-1-alpha OS=Homo sapiens OX=9606 GN=REG1A PE=1 SV=3	20.9913	1554.64	1319.53	31.6314	24.5096	7.43818	84.3187	18.2823	34.2715	6.22703		P05451
Q6ZMR5	3	1	18.1317	0.011212	0.01203	18.4374	0.878079	G1	HCTR	48024.9	Transmembrane protease serine 11A OS=Homo sapiens OX=9606 GN=TMPRSS11A PE=1 SV=1	1194.86	1562.81	133.074	35.8948	5.88633	3.38518	22.0492	66.3112	159.646	72.6636		Q6ZMR5
Q49AH0	2	1	17.6521	0.00139915	0.00249153	13.7472	0.994745	G1	HCTR	21534.8	Cerebral dopamine neurotrophic factor OS=Homo sapiens OX=9606 GN=CDNF PE=1 SV=2	110019	115510	16195.9	2038.51	11339.6	8149.18	5500.94	4685.97	3556.31	5757.76		Q49AH0
Q5T6V5	3	1	17.5628	0.00401535	0.00549284	3.29538	0.966254	G1	HCTR	39484.8	Queuosine salvage protein OS=Homo sapiens OX=9606 GN=C9orf64 PE=1 SV=1	910.626	1116.77	1351.56	233.574	600.968	196	148.614	313.886	292.805	606.66		Q5T6V5
Q9ULK4	2	1	17.3798	0.000253532	0.000677215	80.2158	0.999949	G1	HCTR	158356	Mediator of RNA polymerase II transcription subunit 23 OS=Homo sapiens OX=9606 GN=MED23 PE=1 SV=2	657.1	3682.35	10025.1	22.2838	27.6175	124.469	45.584	61.8916	117.895	18.098		Q9ULK4
P04075	3	3	17.1694	0.00142624	0.00252208	8.21711	0.994532	G1	HCTR	39876.3	Fructose-bisphosphate aldolase A OS=Homo sapiens OX=9606 GN=ALDOA PE=1 SV=2	1275.21	862.725	3524.65	275.668	370.156	222.947	333.198	163.939	176.206	65.8389		P04075
A8MT70	3	2	16.9365	0.00152008	0.00266942	9.04427	0.993772	G1	HCTR	92509.7	Zinc finger B-box domain-containing protein 1 OS=Homo sapiens OX=9606 GN=ZBBX PE=2 SV=3	186.804	420.677	239.51	21.271	55.5141	42.3551	11.5691	6.41537	51.1366	30.2539		A8MT70
O95785	3	2	16.7281	0.000457306	0.00105495	4.42952	0.999669	G1	HCTR	180328	Protein Wiz OS=Homo sapiens OX=9606 GN=WIZ PE=1 SV=2	6761.47	7783.06	5655.3	2167.95	1788.67	1640.61	2377.38	1003.9	857.568	804.576		O95785
Q96L96	2	1	16.6879	0.00226831	0.00355308	5.03508	0.986678	G1	HCTR	203553	Alpha-protein kinase 3 OS=Homo sapiens OX=9606 GN=ALPK3 PE=1 SV=2	249.147	1038.46	709.616	77.9224	168.793	117.764	238.104	131.086	82.2579	109.617		Q96L96
P46926	3	1	16.5837	0.0348175	0.0308866	10.8295	0.680374	G1	HCTR	32839.7	Glucosamine-6-phosphate isomerase 1 OS=Homo sapiens OX=9606 GN=GNPDA1 PE=1 SV=1	102.906	713.349	83.2003	6.31702	0	0	0	71.1186	109.437	6.92498		P46926
O95372	3	2	15.8026	0.00268254	0.004016	92.4786	0.982178	G1	HCTR	25079.2	Acyl-protein thioesterase 2 OS=Homo sapiens OX=9606 GN=LYPLA2 PE=1 SV=1	41867.6	56543.2	27033.8	0	0	0	50.6673	29.2423	3085.19	0		O95372
Q99547	3	1	14.1339	0.00161146	0.00277233	6.58824	0.993	G1	HCTR	19080.8	M-phase phosphoprotein 6 OS=Homo sapiens OX=9606 GN=MPHOSPH6 PE=1 SV=2	1190.47	1707.55	704.277	309.284	223.865	206.405	194.855	45.117	93.4823	202.806		Q99547
Q9NRD9	2	1	13.8999	0.0225409	0.0215034	213.762	0.768328	G1	HCTR	178832	Dual oxidase 1 OS=Homo sapiens OX=9606 GN=DUOX1 PE=1 SV=1	232.602	24807.5	264.678	43.7417	45.3061	28.0924	0	0	145.296	13.7801		Q9NRD9
P29973	2	1	12.0868	0.0131393	0.0138347	125.185	0.856844	G1	HCTR	79984.9	cGMP-gated cation channel alpha-1 OS=Homo sapiens OX=9606 GN=CNGA1 PE=1 SV=3	0	16.2138	9.8894	0	0	0	0	0	0	0.486539		P29973
Q0JRZ9	2	1	12.0394	0.027518	0.0253923	737.121	0.72962	G1	HCTR	89437.8	F-BAR domain only protein 2 OS=Homo sapiens OX=9606 GN=FCHO2 PE=1 SV=2	0	1022.08	5235.7	0	19.8088	0	0	0	0	0		Q0JRZ9
Q9UNN5	2	1	11.9622	0.00483034	0.00629735	32.2479	0.955998	G1	HCTR	74410.5	FAS-associated factor 1 OS=Homo sapiens OX=9606 GN=FAF1 PE=1 SV=2	55131.3	53508.1	2426.29	831.106	523.797	313.003	561.791	162.876	281.019	5362.7		Q9UNN5
Q969V4	2	1	11.389	0.00650951	0.00788463	15.5591	0.934668	G1	HCTR	48625.3	Tektin-1 OS=Homo sapiens OX=9606 GN=TEKT1 PE=1 SV=1	45686.7	5369.2	5187.99	2939.79	1098.86	1715.89	1469.43	583.79	233.297	393.599		Q969V4
Q86T82	2	2	11.1873	0.00359677	0.00504256	3.4386	0.971415	G1	HCTR	111082	Ubiquitin carboxyl-terminal hydrolase 37 OS=Homo sapiens OX=9606 GN=USP37 PE=1 SV=2	2485.31	1612.2	1203.22	597.413	339.834	609.801	448.075	347.091	230.67	1024.04		Q86T82
Q5VU69	2	1	11.0454	0.0224028	0.0214119	3.76857	0.769472	G1	HCTR	12188.2	Uncharacterized protein C1orf189 OS=Homo sapiens OX=9606 GN=C1orf189 PE=1 SV=1	262.592	449.679	207.398	541.36	0.628757	23.6735	0	0	2.90234	0.854079		Q5VU69
Q8NEX6	2	2	10.8348	9.80749e-07	2.1724e-05	45.2746	1	G1	HCTR	10853.6	Protein WFDC11 OS=Homo sapiens OX=9606 GN=WFDC11 PE=3 SV=1	7728.67	10639.1	12403.5	179.853	368.569	196.939	242.613	127.991	360.117	109.79		Q8NEX6
Q8NEA4	2	2	10.7672	0.0118093	0.0125911	2.4612	0.871372	G1	HCTR	22333.5	F-box only protein 36 OS=Homo sapiens OX=9606 GN=FBXO36 PE=2 SV=2	1326.76	1239.49	1300.39	452.544	386.576	550.895	650.044	591.162	860.998	173.532		Q8NEA4
P10253	2	2	10.508	7.09665e-05	0.000290781	785.633	1	G1	HCTR	106179	Lysosomal alpha-glucosidase OS=Homo sapiens OX=9606 GN=GAA PE=1 SV=4	2360.13	4296.77	6024.62	20.9107	5.09265	0	0	0	0	11.6608		P10253
Q5VW36	2	1	10.4263	0.00647077	0.00786668	4.23793	0.935158	G1	HCTR	202240	Focadhesin OS=Homo sapiens OX=9606 GN=FOCAD PE=1 SV=1	6849.89	3961.74	7294.16	2089.06	1238.36	909.454	849.517	421.84	672.117	3788.4		Q5VW36
O60760	2	1	10.3605	0.0194513	0.0189842	Infinity	0.794937	G1	HCTR	23515	Hematopoietic prostaglandin D synthase OS=Homo sapiens OX=9606 GN=HPGDS PE=1 SV=3	8.4559	0	130.957	0	0	0	0	0	0	0		O60760
O15273	2	1	10.2649	0.00627508	0.00774863	37.7991	0.937634	G1	HCTR	19336.8	Telethonin OS=Homo sapiens OX=9606 GN=TCAP PE=1 SV=1	140.6	912.925	159.511	31.4085	14.8286	0	15.1853	0.815072	0	12.643		O15273
Q8WYN0	3	3	9.7849	5.80819e-06	6.40812e-05	4.03399	1	G1	HCTR	46062.3	Cysteine protease ATG4A OS=Homo sapiens OX=9606 GN=ATG4A PE=1 SV=1	8305.96	12285	7864.46	2295.22	2086.77	2270.26	2895.46	2264.42	2860.27	1786.71		Q8WYN0
P02768;A6NCM1;O14972;O43861;P10588;Q01105;Q05516;Q96T51;Q9Y2R4	611	480	1997.17	6.25186e-06	6.66648e-05	2.82033	1	HCTR	G1	71362.7	Serum albumin OS=Homo sapiens OX=9606 GN=ALB PE=1 SV=2	881337	588069	678241	1.60561e+06	2.26575e+06	2.11774e+06	1.96992e+06	2.15293e+06	2.1678e+06	1.85343e+06		P02768	A6NCM1	O14972	O43861	P10588	Q01105	Q05516	Q96T51	Q9Y2R4
P01023	367	266	1906.73	5.42771e-05	0.000239533	3.92422	1	HCTR	G1	164717	Alpha-2-macroglobulin OS=Homo sapiens OX=9606 GN=A2M PE=1 SV=3	225072	148366	100554	460973	690057	519026	825232	654305	557263	633271		P01023
P02787;P11441;Q6ZSR6;Q86TE4;Q9NPJ4	339	246	1537.51	7.2192e-05	0.000290781	4.6936	1	HCTR	G1	79345.1	Serotransferrin OS=Homo sapiens OX=9606 GN=TF PE=1 SV=3	362238	220578	107172	881991	1.13206e+06	1.02808e+06	1.28698e+06	1.11335e+06	1.02312e+06	1.09097e+06		P02787	P11441	Q6ZSR6	Q86TE4	Q9NPJ4
P00450	179	142	1243.65	0.00331412	0.00477829	2.03666	0.974833	HCTR	G1	123061	Ceruloplasmin OS=Homo sapiens OX=9606 GN=CP PE=1 SV=1	109297	53612.6	64844.8	134222	151153	159000	230777	154479	132102	120605		P00450
P01031	157	115	1171.4	0.00035421	0.000868436	5.95701	0.999847	HCTR	G1	190016	Complement C5 OS=Homo sapiens OX=9606 GN=C5 PE=1 SV=4	65372.3	15239.9	15019.9	218072	213999	136740	270132	126279	147706	216327		P01031
P02671	130	104	888.109	0.000582653	0.00125831	2.64117	0.999347	HCTR	G1	95714.5	Fibrinogen alpha chain OS=Homo sapiens OX=9606 GN=FGA PE=1 SV=2	8862.03	6332.01	3468.16	12851.9	14805.6	14109.5	17719.9	18119.1	18874.5	18529.5		P02671
P00747;Q6NXR4	114	76	862.605	0.000142144	0.00046317	2.06889	0.999994	HCTR	G1	93306.4	Plasminogen OS=Homo sapiens OX=9606 GN=PLG PE=1 SV=2	353918	230410	211761	526276	573959	486672	535681	518652	545154	656654		P00747	Q6NXR4
P06727;A0A1B0GUS4;P68036	107	77	786.266	4.33964e-05	0.000213699	7.73256	1	HCTR	G1	45399.1	Apolipoprotein A-IV OS=Homo sapiens OX=9606 GN=APOA4 PE=1 SV=3	30011.1	16979.8	7091.82	155675	176406	131410	110008	118381	119573	164343		P06727	A0A1B0GUS4	P68036
P00738	132	75	759.261	0.0106387	0.0116615	2.31588	0.884623	HCTR	G1	45889.7	Haptoglobin OS=Homo sapiens OX=9606 GN=HP PE=1 SV=1	632520	118086	259472	753057	794927	910521	933474	916697	577151	572342		P00738
P19823	89	67	673.523	0.000125439	0.000424414	2.57478	0.999997	HCTR	G1	106920	Inter-alpha-trypsin inhibitor heavy chain H2 OS=Homo sapiens OX=9606 GN=ITIH2 PE=1 SV=2	42198.3	30760.3	25601.5	85323.7	82636.3	62972.7	107217	70245.1	95658.8	88077		P19823
P00751	102	77	667.044	3.9138e-05	0.000204774	2.70285	1	HCTR	G1	86901.6	Complement factor B OS=Homo sapiens OX=9606 GN=CFB PE=1 SV=2	35194.6	33389.6	39971.7	79224.1	116902	93397.2	130232	98977.3	76329.5	89562.4		P00751
P02647;P01892;P05534;P07316;P10316;P30447;P60903;P63241;Q12841;Q6NXT1;Q8WXI9;Q96EF0	148	116	651.87	0.0022227	0.00353621	2.01344	0.987153	HCTR	G1	30777.9	Apolipoprotein A-I OS=Homo sapiens OX=9606 GN=APOA1 PE=1 SV=1	491254	280063	284794	539716	669125	692619	751133	564781	770027	974238		P02647	P01892	P05534	P07316	P10316	P30447	P60903	P63241	Q12841	Q6NXT1	Q8WXI9	Q96EF0
P20742	98	58	626.641	0.000455255	0.00105495	2.13966	0.999674	HCTR	G1	165346	Pregnancy zone protein OS=Homo sapiens OX=9606 GN=PZP PE=1 SV=4	131003	85552.3	61806.2	180114	201546	175673	216999	186980	205045	223373		P20742
P0DOX5	46	8	613.906	0.000810686	0.00160716	6.082	0.998469	HCTR	G1	49956.2	Immunoglobulin gamma-1 heavy chain OS=Homo sapiens OX=9606 PE=1 SV=2	13185.1	2393.5	9517.2	65404.8	46508.5	52541.2	79858.6	28010.4	49604.6	34214.5		P0DOX5
P10643;P23025	69	57	609.872	0.000769658	0.00155444	2.31792	0.998653	HCTR	G1	96711.9	Complement component C7 OS=Homo sapiens OX=9606 GN=C7 PE=1 SV=2	270674	144129	166619	288092	492965	452597	429902	503545	472750	504752		P10643	P23025
P43652	79	55	590.94	0.000163121	0.000492773	5.15773	0.99999	HCTR	G1	71008.1	Afamin OS=Homo sapiens OX=9606 GN=AFM PE=1 SV=1	49848.9	13557	20880.1	138468	186468	142214	146196	88733.8	152066	160210		P43652
P02774	118	92	575.635	0.00703667	0.00842264	3.09083	0.928032	HCTR	G1	54514.4	Vitamin D-binding protein OS=Homo sapiens OX=9606 GN=GC PE=1 SV=2	148719	43060.3	33538.2	92196.1	281200	248034	257946	278900	215364	251336		P02774
P09871	61	44	540.957	0.000509841	0.00113487	2.45988	0.999548	HCTR	G1	78224.3	Complement C1s subcomponent OS=Homo sapiens OX=9606 GN=C1S PE=1 SV=1	20131.3	23560.6	11603.6	31814.3	50664	54423.2	43480.3	43131.2	50361.3	43505.6		P09871
P01042	68	50	537.874	0.000599858	0.00128454	3.98195	0.999293	HCTR	G1	73041	Kininogen-1 OS=Homo sapiens OX=9606 GN=KNG1 PE=1 SV=2	66669.5	34901.5	17000.2	162786	176167	180588	208627	140421	101887	131196		P01042
P01857	123	53	533.851	0.00104028	0.00196266	4.97787	0.99724	HCTR	G1	36619.2	Immunoglobulin heavy constant gamma 1 OS=Homo sapiens OX=9606 GN=IGHG1 PE=1 SV=1	388615	128215	290651	1.68415e+06	1.14392e+06	1.55388e+06	2.23362e+06	786425	1.32065e+06	656292		P01857
Q8IWJ2	85	45	500.189	0.00102211	0.00194275	2.587	0.997349	HCTR	G1	196993	GRIP and coiled-coil domain-containing protein 2 OS=Homo sapiens OX=9606 GN=GCC2 PE=1 SV=4	11622.9	8998.73	15100.9	30249.9	36650.5	40628.9	32473.6	33597.5	23924.7	18107.8		Q8IWJ2
P02679	76	60	493.247	2.35637e-06	3.59267e-05	6.39328	1	HCTR	G1	52139	Fibrinogen gamma chain OS=Homo sapiens OX=9606 GN=FGG PE=1 SV=3	6946.88	4960.16	6242.89	50655.6	44229.4	35649.8	36849.2	31475.4	46424.9	25470.2		P02679
P13671	63	40	472.811	0.000334805	0.000845362	2.9425	0.999872	HCTR	G1	108436	Complement component C6 OS=Homo sapiens OX=9606 GN=C6 PE=1 SV=3	259022	133982	90672.4	409857	470060	419637	486570	461767	489773	583180		P13671
P07358	61	45	472.203	3.52055e-05	0.000194209	4.56568	1	HCTR	G1	68757.8	Complement component C8 beta chain OS=Homo sapiens OX=9606 GN=C8B PE=1 SV=3	15167.3	8285.13	14549.6	65446.8	37396.4	62969.8	72998.9	59945.9	62549.2	43538.9		P07358
P03952	63	44	463.894	3.63321e-05	0.000197418	15.9029	1	HCTR	G1	73479.8	Plasma kallikrein OS=Homo sapiens OX=9606 GN=KLKB1 PE=1 SV=1	4116.13	538.707	1382.03	33232.7	28222.7	38916.8	31421.7	37187.6	34637.9	20388.6		P03952
P01861	53	28	449.317	0.00215864	0.00346689	4.06527	0.987812	HCTR	G1	36453.8	Immunoglobulin heavy constant gamma 4 OS=Homo sapiens OX=9606 GN=IGHG4 PE=1 SV=1	198846	174257	39268.8	489214	323461	779286	493044	733093	555051	538453		P01861
P06396	67	46	447.12	8.73895e-05	0.00033098	2.41195	0.999999	HCTR	G1	86096.8	Gelsolin OS=Homo sapiens OX=9606 GN=GSN PE=1 SV=1	33216	29352.4	19461.8	80943.5	66031.8	64369	69852.3	57176.6	68353.9	54929.8		P06396
P01859	110	56	427.716	0.000451063	0.00105009	6.50139	0.999682	HCTR	G1	36528	Immunoglobulin heavy constant gamma 2 OS=Homo sapiens OX=9606 GN=IGHG2 PE=1 SV=2	32823.1	8330.44	41457.2	117504	172314	214322	116908	288447	157682	186021		P01859
P02749	66	49	414.685	2.83558e-05	0.000173385	13.466	1	HCTR	G1	39609.8	Beta-2-glycoprotein 1 OS=Homo sapiens OX=9606 GN=APOH PE=1 SV=3	29841.9	5405.36	5829.13	176441	246966	193749	177622	172492	162942	160435		P02749
P25311	56	43	358.572	0.0002816	0.000746534	3.06116	0.999928	HCTR	G1	34486.9	Zinc-alpha-2-glycoprotein OS=Homo sapiens OX=9606 GN=AZGP1 PE=1 SV=2	48676.6	22226.3	19702	73513.9	108101	94696.2	79531.9	115485	85816.5	90018.9		P25311
P01876	87	46	355.518	0.0152363	0.0157168	2.39126	0.835036	HCTR	G1	38510.1	Immunoglobulin heavy constant alpha 1 OS=Homo sapiens OX=9606 GN=IGHA1 PE=1 SV=2	748815	168549	124371	531758	710155	1.41335e+06	817741	870156	688260	781053		P01876
O00750	54	28	343.805	0.000349108	0.000860081	3.35473	0.999854	HCTR	G1	186935	Phosphatidylinositol 4-phosphate 3-kinase C2 domain-containing subunit beta OS=Homo sapiens OX=9606 GN=PIK3C2B PE=1 SV=2	13994.1	6947.83	9523.36	20860.9	30680.4	46836.5	38618.2	41120.1	34078.5	26278.4		O00750
P23142	43	30	313.32	0.000314028	0.000817299	9.04463	0.999896	HCTR	G1	81320.1	Fibulin-1 OS=Homo sapiens OX=9606 GN=FBLN1 PE=1 SV=4	46747.4	4279.97	21669.4	210486	212073	276597	213429	170609	231336	219673		P23142
P04264	43	24	311.042	0.000250387	0.000672353	2.61447	0.999951	HCTR	G1	66209.9	Keratin_ type II cytoskeletal 1 OS=Homo sapiens OX=9606 GN=KRT1 PE=1 SV=6	8849.27	5842.01	3630.04	19203.9	15356.4	14862.8	15296.3	15916.3	14480.5	16651.7		P04264
P05160	45	30	297.192	0.00267162	0.00401148	2.32631	0.982301	HCTR	G1	77791.9	Coagulation factor XIII B chain OS=Homo sapiens OX=9606 GN=F13B PE=1 SV=3	17899.7	11820.9	9306.31	21633.8	35202.2	24630.6	22689.3	28110.2	33947.8	45626.5		P05160
P04196	46	36	283.806	2.53902e-05	0.000159085	4.14662	1	HCTR	G1	60547.8	Histidine-rich glycoprotein OS=Homo sapiens OX=9606 GN=HRG PE=1 SV=1	138292	53510.2	67073.2	346331	351332	329970	367734	345755	366882	396732		P04196
P02765	47	30	279.688	0.0103404	0.0114085	2.39027	0.888068	HCTR	G1	40139.2	Alpha-2-HS-glycoprotein OS=Homo sapiens OX=9606 GN=AHSG PE=1 SV=2	29596.1	16086.3	21186	23436.1	74825	43097.1	55321.7	49459.5	57011.2	69794.1		P02765
Q08380	45	33	278.268	3.78079e-05	0.000199875	7.48938	1	HCTR	G1	66243.5	Galectin-3-binding protein OS=Homo sapiens OX=9606 GN=LGALS3BP PE=1 SV=1	59679.5	15685	16527.5	228749	221966	207026	235476	250811	188233	273572		Q08380
P04083	40	24	267.612	0.000282425	0.000746534	2.39407	0.999927	HCTR	G1	38942.4	Annexin A1 OS=Homo sapiens OX=9606 GN=ANXA1 PE=1 SV=2	29520.4	15117.8	16727.9	45659.9	54606.8	50595.5	56875.4	53203.9	40339.3	41521.2		P04083
P07996	45	29	263.558	0.00730506	0.00870285	2.57347	0.924675	HCTR	G1	133375	Thrombospondin-1 OS=Homo sapiens OX=9606 GN=THBS1 PE=1 SV=2	15404.7	8777.57	9883.75	37118	25552.3	34195.9	46652.1	19749	26557	14733.7		P07996
P27169	29	22	263.323	4.46336e-05	0.000213699	3.43339	1	HCTR	G1	39902.4	Serum paraoxonase/arylesterase 1 OS=Homo sapiens OX=9606 GN=PON1 PE=1 SV=3	17994.9	8945.56	10926.1	42026.3	45899.1	42148.2	51506.3	31614.4	39658.1	50506.2		P27169
P05543	35	25	258.421	0.000109178	0.000390207	2.77947	0.999998	HCTR	G1	46666.8	Thyroxine-binding globulin OS=Homo sapiens OX=9606 GN=SERPINA7 PE=1 SV=2	9115.51	6624.93	4220.91	18451.8	19382.4	18939.1	21967.3	18149.3	14723.3	17844.4		P05543
O43866	36	29	256.7	0.000161412	0.00049053	8.64135	0.99999	HCTR	G1	39627.6	CD5 antigen-like OS=Homo sapiens OX=9606 GN=CD5L PE=1 SV=1	12649.4	4208.05	4133.84	77522.7	58248.1	32926	95217.6	35173.8	44183.7	79979		O43866
Q03591	31	8	251.759	7.06753e-05	0.000290781	2.97879	1	HCTR	G1	38791.2	Complement factor H-related protein 1 OS=Homo sapiens OX=9606 GN=CFHR1 PE=1 SV=2	5124.51	3605.51	2456.64	11714.6	11983	12180.8	9865.49	8541.44	12398.3	11069.4		Q03591
P00748	38	23	250.485	0.000144277	0.00046317	6.21276	0.999994	HCTR	G1	70073.2	Coagulation factor XII OS=Homo sapiens OX=9606 GN=F12 PE=1 SV=3	2868.59	704.9	1249.2	6868.51	12358.4	12019.7	7626.34	8258.61	9229.24	13550.9		P00748
Q2M389	43	19	243.21	0.00521048	0.00661096	4.50856	0.951168	HCTR	G1	137430	WASH complex subunit 4 OS=Homo sapiens OX=9606 GN=WASHC4 PE=1 SV=2	15842.9	8214.48	3406.86	15462.7	31253.7	56497.1	55001.4	70889.9	34474.1	25344.1		Q2M389
P35858	30	20	230.862	0.00368505	0.00512387	2.53423	0.970336	HCTR	G1	66776.4	Insulin-like growth factor-binding protein complex acid labile subunit OS=Homo sapiens OX=9606 GN=IGFALS PE=1 SV=1	2092.83	1926.66	6910.77	10345	8389.46	7673.91	10985.9	9434.3	6759.1	11045.3		P35858
P13645;P19012	32	20	217.788	1.33488e-06	2.60565e-05	9.62303	1	HCTR	G1	59055.3	Keratin_ type I cytoskeletal 10 OS=Homo sapiens OX=9606 GN=KRT10 PE=1 SV=6	10076.4	4304.43	4701.41	51084.8	64491.8	61364.1	79871.3	59485.9	54596	57573.1		P13645	P19012
Q14520	28	19	199.399	1.13088e-05	9.32701e-05	3.82061	1	HCTR	G1	64781.8	Hyaluronan-binding protein 2 OS=Homo sapiens OX=9606 GN=HABP2 PE=1 SV=1	35436.6	32738.2	22498.6	79719.8	121646	117209	111482	106060	146107	126109		Q14520
P69905	37	21	196.963	0.00113568	0.00208831	3.23218	0.99664	HCTR	G1	15314.6	Hemoglobin subunit alpha OS=Homo sapiens OX=9606 GN=HBA1 PE=1 SV=2	49349.8	58588.2	32210.9	114685	297074	120546	116641	114396	138873	154755		P69905
Q7Z794	30	19	193.844	3.0882e-05	0.000181792	2.46814	1	HCTR	G1	62186.6	Keratin_ type II cytoskeletal 1b OS=Homo sapiens OX=9606 GN=KRT77 PE=2 SV=3	28982.7	17982	19070.8	56317.5	51409	58374.3	65137.8	48957.5	50979.7	49122.5		Q7Z794
P22792	27	19	193.515	0.00190257	0.00315779	2.41282	0.990348	HCTR	G1	61412.1	Carboxypeptidase N subunit 2 OS=Homo sapiens OX=9606 GN=CPN2 PE=1 SV=3	6757.81	3264.04	5588.25	10480.1	15131.6	11599.1	15968.1	15305.1	8037.82	11361.4		P22792
P05090	26	19	190.498	4.79744e-05	0.000223373	6.82017	1	HCTR	G1	21560.7	Apolipoprotein D OS=Homo sapiens OX=9606 GN=APOD PE=1 SV=1	17789.6	4026.8	9307.79	74452.3	73084.5	72169.5	77910.3	60112.7	76032.2	61540.7		P05090
Q9BXR6	32	18	185.38	0.00816717	0.00944179	2.24673	0.91401	HCTR	G1	66472.5	Complement factor H-related protein 5 OS=Homo sapiens OX=9606 GN=CFHR5 PE=1 SV=1	9808.35	6394.18	6149.16	11653.7	22627.5	16604.3	14877.4	26919	14193.8	10300		Q9BXR6
Q92797	29	11	178.808	0.000239496	0.00065424	2.22037	0.999958	HCTR	G1	142004	Symplekin OS=Homo sapiens OX=9606 GN=SYMPK PE=1 SV=2	30949.3	15982.5	19402.5	58757.1	47924.9	52510.5	43502.8	50001.5	44381	46592		Q92797
O60353	26	16	174.644	0.00231471	0.00358154	2.01244	0.98619	HCTR	G1	81003	Frizzled-6 OS=Homo sapiens OX=9606 GN=FZD6 PE=1 SV=2	43219.7	23920.3	19226.6	58551.1	60657.4	48654.7	64399.3	48768.7	51605	72914.6		O60353
Q9ULI0	25	11	165.174	0.00483922	0.00629735	2.44422	0.955885	HCTR	G1	166454	ATPase family AAA domain-containing protein 2B OS=Homo sapiens OX=9606 GN=ATAD2B PE=1 SV=3	22944.3	14304.1	17233.8	58772	51044.5	33686.8	66181.4	41948.7	24731.6	34356.4		Q9ULI0
P01591	27	21	160.058	0.0312919	0.0282581	3.49386	0.703168	HCTR	G1	18554.8	Immunoglobulin J chain OS=Homo sapiens OX=9606 GN=JCHAIN PE=1 SV=4	12768.4	14478.7	4354.89	16900.6	13043.3	27619.8	73537	68338.7	35528.8	22661.4		P01591
Q15020	22	11	140.457	5.6624e-05	0.000247736	4.70353	1	HCTR	G1	110790	Squamous cell carcinoma antigen recognized by T-cells 3 OS=Homo sapiens OX=9606 GN=SART3 PE=1 SV=1	14685.9	11954.3	7255.94	36975.2	37331.7	61782.8	72521.6	51661.3	64702.3	47032.4		Q15020
P15169	19	11	138.019	0.000202375	0.000586904	2.77323	0.999977	HCTR	G1	52571.4	Carboxypeptidase N catalytic chain OS=Homo sapiens OX=9606 GN=CPN1 PE=1 SV=1	13999.4	5892.74	7673.11	25530.8	25424.9	22696.9	30153.5	22339.2	23347.6	28878.2		P15169
Q66GS9;O14529;P0CW27;P14222;Q02846;Q13099;Q15031;Q5VV41;Q5VVM6;Q6ZMY3;Q8IVL6;Q9H7E9;Q9P217	21	5	130.04	5.16604e-05	0.000234092	3.34812	1	HCTR	G1	133947	Centrosomal protein of 135 kDa OS=Homo sapiens OX=9606 GN=CEP135 PE=1 SV=2	8179.77	6198.8	4547.15	18420.5	18844.3	16206.7	27741.2	26736.7	19711.1	20192.5		Q66GS9	O14529	P0CW27	P14222	Q02846	Q13099	Q15031	Q5VV41	Q5VVM6	Q6ZMY3	Q8IVL6	Q9H7E9	Q9P217
Q9H3Q1	20	14	126.52	0.00248928	0.00380524	3.71185	0.984316	HCTR	G1	38037	Cdc42 effector protein 4 OS=Homo sapiens OX=9606 GN=CDC42EP4 PE=1 SV=1	6127.41	4186.84	2896.2	8803.43	8323.09	19024.1	24176.2	20314.5	21576.9	12197.2		Q9H3Q1
Q9UNS1	22	12	121.019	6.53335e-05	0.000274261	6.51927	1	HCTR	G1	139685	Protein timeless homolog OS=Homo sapiens OX=9606 GN=TIMELESS PE=1 SV=2	6318.25	1602.71	2764.72	21462.5	27249.6	19596.2	28325.8	16126.7	25560.9	24225.1		Q9UNS1
Q12774	19	11	120.903	0.00013919	0.000458705	7.82449	0.999995	HCTR	G1	177997	Rho guanine nucleotide exchange factor 5 OS=Homo sapiens OX=9606 GN=ARHGEF5 PE=1 SV=3	22402.2	3547.93	9399.88	103248	87711	100592	120241	79965	65422.4	88209.4		Q12774
P0DP04	13	1	120.851	0.00212146	0.003418	2.91825	0.988191	HCTR	G1	13187.9	Immunoglobulin heavy variable 3-43D OS=Homo sapiens OX=9606 GN=IGHV3-43D PE=3 SV=1	4506.27	3310.03	7385.05	10003.3	13211.9	8570.46	19953.3	19957.9	14165	17647.7		P0DP04
P01833	19	11	117.278	8.6327e-05	0.000329414	6.84622	0.999999	HCTR	G1	84481.2	Polymeric immunoglobulin receptor OS=Homo sapiens OX=9606 GN=PIGR PE=1 SV=4	18853.1	3786.63	5732.65	65019.7	58817.5	73428.4	60266.5	78208	55135.2	62360.2		P01833
Q03701;P34947	22	6	117.004	0.00327594	0.00475024	2.2853	0.97529	HCTR	G1	121601	CCAAT/enhancer-binding protein zeta OS=Homo sapiens OX=9606 GN=CEBPZ PE=1 SV=3	46148	27107.4	23792.4	75115.6	77793.8	52244.2	75627.4	57340.8	60913.9	118459		Q03701	P34947
Q9UIW2	20	8	116.274	0.000913471	0.00178996	2.34555	0.997958	HCTR	G1	214261	Plexin-A1 OS=Homo sapiens OX=9606 GN=PLXNA1 PE=1 SV=3	12318.1	13505.1	9082.81	26614.4	27865.8	21203.3	43836	22105	22556.8	26857		Q9UIW2
A6QL64	21	3	113.55	0.000674242	0.00141526	4.01834	0.999038	HCTR	G1	219290	Ankyrin repeat domain-containing protein 36A OS=Homo sapiens OX=9606 GN=ANKRD36 PE=2 SV=3	8427.04	1801.13	2678.82	19015.7	20973.4	13521	20937.9	17348.1	13558.2	15663.2		A6QL64
A0A0B4J1X5	9	2	109.743	3.29798e-09	5.57923e-07	4.86866	1	HCTR	G1	13010.7	Immunoglobulin heavy variable 3-74 OS=Homo sapiens OX=9606 GN=IGHV3-74 PE=3 SV=1	5497.63	5360.39	4986.68	22911	28891.4	24517.2	28878.5	25946.2	25259.2	23595.3		A0A0B4J1X5
Q5TZA2	20	8	107.509	0.000127563	0.000427464	4.00525	0.999996	HCTR	G1	228923	Rootletin OS=Homo sapiens OX=9606 GN=CROCC PE=1 SV=1	7029.28	3303.38	5540.6	18439.3	29734.4	22366.1	17059.7	25849	21137.6	13758.6		Q5TZA2
Q15166	15	6	106.221	0.000585851	0.00125986	3.78253	0.999337	HCTR	G1	39835.7	Serum paraoxonase/lactonase 3 OS=Homo sapiens OX=9606 GN=PON3 PE=1 SV=3	6847.15	4088.23	3674.52	12444.5	16077.2	27661.1	15034.6	28005.1	18076.4	11646.7		Q15166
P02747	18	15	104.815	0.000952429	0.00183095	3.78433	0.997748	HCTR	G1	26001.8	Complement C1q subcomponent subunit C OS=Homo sapiens OX=9606 GN=C1QC PE=1 SV=3	26428.6	16225.3	15535.1	57468.5	143424	56507.6	79434.3	41811.2	59569.8	75597.7		P02747
P02533	17	11	102.933	0.000655709	0.00139239	3.21944	0.999105	HCTR	G1	51903.7	Keratin_ type I cytoskeletal 14 OS=Homo sapiens OX=9606 GN=KRT14 PE=1 SV=4	8860.37	4735.72	3097.28	18709.6	20751.7	22920.4	16461.5	11286.9	15495.4	19775.4		P02533
Q8N2N9	18	3	100.809	0.000239423	0.00065424	5.49528	0.999959	HCTR	G1	155122	Ankyrin repeat domain-containing protein 36B OS=Homo sapiens OX=9606 GN=ANKRD36B PE=1 SV=4	7471.45	1546.06	2668.1	23454.7	26486.9	17058.4	26682.3	22263.3	17458.7	16432.3		Q8N2N9
P48426	15	4	98.8645	7.54728e-05	0.000299246	2.90492	1	HCTR	G1	46452.8	Phosphatidylinositol 5-phosphate 4-kinase type-2 alpha OS=Homo sapiens OX=9606 GN=PIP4K2A PE=1 SV=2	2113.82	1963.58	1222.3	4441.28	5125.42	4567.32	6931.66	4554.57	5897.79	4404.18		P48426
A0A0C4DH29	11	7	98.4927	0.000329675	0.000836573	2.49826	0.999878	HCTR	G1	13121.8	Immunoglobulin heavy variable 1-3 OS=Homo sapiens OX=9606 GN=IGHV1-3 PE=3 SV=1	9701.03	4699.78	5512.86	15148.7	16605.6	22184.3	16242.9	15111.7	17093.3	13695.8		A0A0C4DH29
P05452	15	13	98.4297	0.000159278	0.000489911	4.44469	0.999991	HCTR	G1	22936	Tetranectin OS=Homo sapiens OX=9606 GN=CLEC3B PE=1 SV=3	11973.2	4845.36	3535.96	30240.6	27973.7	33300.1	38277.7	21350.4	30392	29561.1		P05452
Q86T90	16	10	96.9358	4.4504e-05	0.000213699	5.08917	1	HCTR	G1	66228.4	Protein hinderin OS=Homo sapiens OX=9606 GN=KIAA1328 PE=1 SV=2	58508.7	19676.7	21953.3	140340	167362	173927	204503	180017	171291	151680		Q86T90
Q15643	16	9	93.9286	0.012394	0.0131592	2.32224	0.864916	HCTR	G1	228271	Thyroid receptor-interacting protein 11 OS=Homo sapiens OX=9606 GN=TRIP11 PE=1 SV=3	8453.88	5283.13	5131.57	8818.15	15205.5	13399.1	8492.7	15745.2	13955.7	26624.1		Q15643
P01742	9	2	93.6241	9.02769e-05	0.000339383	2.98675	0.999999	HCTR	G1	12773.5	Immunoglobulin heavy variable 1-69 OS=Homo sapiens OX=9606 GN=IGHV1-69 PE=1 SV=2	15953.1	7817.8	10207.6	37250.9	29006.9	35051.8	39589.3	27787.7	39533.7	28578.5		P01742
P0DJD0;P0DJD1	17	6	91.7615	8.23913e-06	7.68552e-05	6.52301	1	HCTR	G1	198145	RANBP2-like and GRIP domain-containing protein 1 OS=Homo sapiens OX=9606 GN=RGPD1 PE=2 SV=1	428.484	185.92	226.033	1462.47	1949.65	1877.98	1550.44	2627.08	1752.34	1571.8		P0DJD0	P0DJD1
P55084	15	8	89.9343	3.41955e-07	1.23962e-05	5.46993	1	HCTR	G1	51579.7	Trifunctional enzyme subunit beta_ mitochondrial OS=Homo sapiens OX=9606 GN=HADHB PE=1 SV=3	1281.8	895.661	1331.79	7633.34	7637.12	5237.67	6047.22	6265.63	5907.05	6061.16		P55084
Q5RHP9	15	8	89.0713	0.00564306	0.00707142	2.05686	0.945662	HCTR	G1	169151	Glutamate-rich protein 3 OS=Homo sapiens OX=9606 GN=ERICH3 PE=2 SV=1	66364	28093.1	23552	58717.8	92010.8	82203.2	95390.6	67529.8	83158	87356.5		Q5RHP9
Q9NQ38	15	6	88.8239	0.0319052	0.0285579	3.06882	0.699078	HCTR	G1	124421	Serine protease inhibitor Kazal-type 5 OS=Homo sapiens OX=9606 GN=SPINK5 PE=1 SV=2	12068.8	6554.47	4233.71	28432.8	20444.3	13930.1	16330.6	16874.7	8798.56	58858		Q9NQ38
A0A0B4J1V1	8	2	85.864	0.0162726	0.0165171	6.71582	0.824734	HCTR	G1	13010.7	Immunoglobulin heavy variable 3-21 OS=Homo sapiens OX=9606 GN=IGHV3-21 PE=1 SV=1	2821.32	749.327	1438.6	30555.9	11770.4	2175.06	10445.4	7228.41	12885	3436.06		A0A0B4J1V1
Q99542	11	7	85.587	0.001111	0.00205784	2.71153	0.9968	HCTR	G1	57642.2	Matrix metalloproteinase-19 OS=Homo sapiens OX=9606 GN=MMP19 PE=1 SV=1	30186.5	12343.1	13352.8	56826.5	49519.1	40673.7	45048.2	47160.1	39860.9	74473.7		Q99542
Q8IYD8	17	8	85.1182	0.0012644	0.00228	5.46294	0.995755	HCTR	G1	234986	Fanconi anemia group M protein OS=Homo sapiens OX=9606 GN=FANCM PE=1 SV=2	3538.76	2035.44	749.161	11392.6	7705.26	13405.4	11242.4	22566.7	7790.87	6499.81		Q8IYD8
P48681	15	8	84.4083	0.00127662	0.00228941	5.38259	0.995667	HCTR	G1	177895	Nestin OS=Homo sapiens OX=9606 GN=NES PE=1 SV=2	2722.88	1138.71	2850.34	5663.25	10804.9	22091.7	6948.44	18467	10983.4	9339.1		P48681
P04070	12	7	83.7037	0.00229168	0.00356967	2.35564	0.986433	HCTR	G1	53440	Vitamin K-dependent protein C OS=Homo sapiens OX=9606 GN=PROC PE=1 SV=1	728.91	244.476	584.889	1141.7	1284.59	1049.07	1490.8	1394.12	1147.31	1057.45		P04070
P80723	10	6	82.4917	0.00141705	0.00251458	3.69324	0.994605	HCTR	G1	22693.4	Brain acid soluble protein 1 OS=Homo sapiens OX=9606 GN=BASP1 PE=1 SV=2	1.38235e+06	213783	676124	2.9695e+06	2.92356e+06	2.61444e+06	2.90461e+06	2.43578e+06	2.9578e+06	2.77564e+06		P80723
Q96J65	14	9	82.0458	0.000494822	0.0011184	3.05038	0.999585	HCTR	G1	153723	Multidrug resistance-associated protein 9 OS=Homo sapiens OX=9606 GN=ABCC12 PE=1 SV=2	132023	108084	43370.4	256513	299674	337826	278393	306474	296891	241889		Q96J65
A0A0B4J1V6	12	2	81.4149	0.0166505	0.0167665	6.86119	0.821052	HCTR	G1	13028.8	Immunoglobulin heavy variable 3-73 OS=Homo sapiens OX=9606 GN=IGHV3-73 PE=3 SV=1	74.9052	66.3388	28.7609	308.116	338.008	549.371	1099.58	167.716	188.348	70.5429		A0A0B4J1V6
Q9NZP8	14	6	81.31	0.00316577	0.00461687	3.28153	0.976599	HCTR	G1	54239.8	Complement C1r subcomponent-like protein OS=Homo sapiens OX=9606 GN=C1RL PE=1 SV=2	8057.18	1903.22	4231.06	15876	17992.9	19869.2	16456.9	7725.14	18067.3	12675		Q9NZP8
P98196	14	9	80.6233	0.000395018	0.000941205	17.9336	0.999786	HCTR	G1	131239	Probable phospholipid-transporting ATPase IH OS=Homo sapiens OX=9606 GN=ATP11A PE=1 SV=3	52.7269	83.9234	573.61	1015.37	6079.34	4942.75	4490.76	3170.55	5470.31	4551.8		P98196
P23975	14	12	80.1064	1.15051e-05	9.32701e-05	2.31414	1	HCTR	G1	69902.4	Sodium-dependent noradrenaline transporter OS=Homo sapiens OX=9606 GN=SLC6A2 PE=1 SV=1	115228	83141.5	78007.6	248451	206784	213725	195302	212512	223028	192541		P23975
A0A0C4DH25	7	3	79.72	0.00986297	0.0110499	2.46426	0.893643	HCTR	G1	12629.1	Immunoglobulin kappa variable 3D-20 OS=Homo sapiens OX=9606 GN=IGKV3D-20 PE=3 SV=1	1414.72	2383.48	1783.55	4875.2	9133.57	4769.24	3717.83	2665.27	3501.46	3432.21		A0A0C4DH25
Q9BYX4;Q86VG3	14	11	78.1092	0.0031256	0.00457142	3.01814	0.977074	HCTR	G1	118001	Interferon-induced helicase C domain-containing protein 1 OS=Homo sapiens OX=9606 GN=IFIH1 PE=1 SV=3	43221.3	7853.3	25001.3	64161.3	70905.3	90164.6	73063.3	64188	77480.3	95787.7		Q9BYX4	Q86VG3
Q9NP86	13	11	77.9675	0.0264006	0.0246299	2.9036	0.737906	HCTR	G1	19939.8	Calcium-binding protein 5 OS=Homo sapiens OX=9606 GN=CABP5 PE=1 SV=1	334497	51530.4	277549	242255	820765	598583	387401	879451	662612	904711		Q9NP86
Q9ULC5	12	7	77.7096	0.00020501	0.000591165	5.64388	0.999976	HCTR	G1	76903.3	Long-chain-fatty-acid--CoA ligase 5 OS=Homo sapiens OX=9606 GN=ACSL5 PE=1 SV=1	3281.7	1913.04	1904.84	16410.9	15881.7	7901.9	12385.4	7733.04	10296.7	22885.1		Q9ULC5
Q6IMI6	12	4	77.0722	9.11436e-05	0.000340122	3.99702	0.999999	HCTR	G1	36116.8	Sulfotransferase 1C3 OS=Homo sapiens OX=9606 GN=SULT1C3 PE=1 SV=1	565.229	671.063	315.684	2096.58	1415.61	2557.94	2215.99	2082.19	2578.02	1528		Q6IMI6
A0A0B4J1Y9	14	3	73.9177	0.000370248	0.000886348	4.34043	0.999825	HCTR	G1	13374	Immunoglobulin heavy variable 3-72 OS=Homo sapiens OX=9606 GN=IGHV3-72 PE=3 SV=1	4648.02	1090.48	2625.15	9973.89	13038.1	13780.6	16164.8	10170.8	11200.7	10375.5		A0A0B4J1Y9
P01766	8	4	72.3071	0.0149099	0.0154114	3.25632	0.838344	HCTR	G1	12677.3	Immunoglobulin heavy variable 3-13 OS=Homo sapiens OX=9606 GN=IGHV3-13 PE=1 SV=2	92714.5	12718	62179.4	75526	236908	170296	112997	240882	188149	248771		P01766
P27918	15	8	71.2219	2.42467e-05	0.000155766	7.901	1	HCTR	G1	53785.6	Properdin OS=Homo sapiens OX=9606 GN=CFP PE=1 SV=2	43896.9	14443.6	11159.7	184045	202978	190291	189432	181295	144338	188904		P27918
O43719	14	9	71.0839	1.11205e-05	9.32701e-05	5.55876	1	HCTR	G1	86423.2	HIV Tat-specific factor 1 OS=Homo sapiens OX=9606 GN=HTATSF1 PE=1 SV=1	10475.2	3674.58	7244.75	40505.6	36694.9	37172.9	40502.2	38088.5	43056.8	41476.2		O43719
P08910	13	6	69.8825	3.39956e-06	4.31855e-05	4.89937	1	HCTR	G1	49113.4	Monoacylglycerol lipase ABHD2 OS=Homo sapiens OX=9606 GN=ABHD2 PE=1 SV=1	2726.19	1994.81	1399.06	8983.34	9684.59	8538.61	10485.9	10120.8	13089.1	9061.39		P08910
Q9HAW4	13	8	69.7748	0.00297647	0.00436588	3.96631	0.978819	HCTR	G1	151721	Claspin OS=Homo sapiens OX=9606 GN=CLSPN PE=1 SV=3	1122.69	1158.88	322.169	4095.15	3577.15	5421.69	4293.89	2734.86	2231.43	1742.72		Q9HAW4
P05109;Q9BUG6	11	6	69.3325	7.20677e-05	0.000290781	2.05055	1	HCTR	G1	10891.6	Protein S100-A8 OS=Homo sapiens OX=9606 GN=S100A8 PE=1 SV=1	11339.3	11849	7519.99	20623.2	21525.7	22117.2	23044.4	18733.3	21923.6	18960.3		P05109	Q9BUG6
O75161	13	8	68.3655	0.00170704	0.00288782	2.11896	0.992159	HCTR	G1	158853	Nephrocystin-4 OS=Homo sapiens OX=9606 GN=NPHP4 PE=1 SV=2	1320.1	1638.1	2081.53	5384	3928.95	3688.68	3126.44	3243.41	2863.22	2682.93		O75161
Q14683	10	5	67.7682	2.16311e-05	0.000142572	2.44047	1	HCTR	G1	143860	Structural maintenance of chromosomes protein 1A OS=Homo sapiens OX=9606 GN=SMC1A PE=1 SV=2	1391.25	1036.48	898.795	2500.18	2320.57	2756.84	3350.87	2708.03	2705.74	2600.4		Q14683
Q13129	12	6	67.6273	0.0388477	0.0332474	2.47319	0.656283	HCTR	G1	223029	Zinc finger protein Rlf OS=Homo sapiens OX=9606 GN=RLF PE=1 SV=2	32761.4	23390	18549.4	120456	69585.8	41873	69721.3	22232.6	44140.9	63071.6		Q13129
Q15293	11	4	66.7009	0.000239141	0.00065424	3.9764	0.999959	HCTR	G1	38890	Reticulocalbin-1 OS=Homo sapiens OX=9606 GN=RCN1 PE=1 SV=1	24578.5	6819.96	11834.9	50584.1	51238.6	68527.6	55922.5	72533.4	50332.5	51992.5		Q15293
Q7Z3Y7	9	5	64.3547	2.48404e-06	3.59267e-05	3.18322	1	HCTR	G1	51194.8	Keratin_ type I cytoskeletal 28 OS=Homo sapiens OX=9606 GN=KRT28 PE=1 SV=2	964.253	1065.1	1609.04	3618.27	3703.5	3672.44	4085.69	4160.42	4079.19	3704.7		Q7Z3Y7
Q5JPF3	12	2	61.5158	0.000799734	0.00159167	4.04248	0.998519	HCTR	G1	201516	Ankyrin repeat domain-containing protein 36C OS=Homo sapiens OX=9606 GN=ANKRD36C PE=1 SV=3	27080.3	5311.03	8101.73	62409.6	66589.7	42924.2	64844.6	53823.1	44367.2	46990.3		Q5JPF3
Q9ULV0	10	4	61.2628	0.000199569	0.00058209	3.76779	0.999979	HCTR	G1	215270	Unconventional myosin-Vb OS=Homo sapiens OX=9606 GN=MYO5B PE=1 SV=3	2112	1156.08	1987.09	8668.01	6031.28	7672.72	7613.68	7358	3870	4987.3		Q9ULV0
A0A0B4J1V2	8	3	60.2706	0.0168092	0.0168837	2.44091	0.819517	HCTR	G1	13353.4	Immunoglobulin heavy variable 2-26 OS=Homo sapiens OX=9606 GN=IGHV2-26 PE=3 SV=1	136.538	168.179	207.735	798.175	290.883	274.889	268.472	603.207	400.022	282.998		A0A0B4J1V2
P01034	9	6	59.2087	0.000715113	0.00148134	5.86346	0.998881	HCTR	G1	16027.4	Cystatin-C OS=Homo sapiens OX=9606 GN=CST3 PE=1 SV=1	570.278	1553.85	194.396	3176.58	4431.48	6665.23	3409.94	5358	4484.46	4194.9		P01034
Q9NXR7	10	2	58.3578	0.00163249	0.0027896	2.09143	0.992818	HCTR	G1	44008	BRISC and BRCA1-A complex member 2 OS=Homo sapiens OX=9606 GN=BABAM2 PE=1 SV=2	4024.91	1883.01	3646.62	6516.44	6487.44	6378.07	8674.45	7199.08	5508.91	5861.77		Q9NXR7
Q96T23	11	6	56.23	0.00195306	0.00321819	2.4185	0.989862	HCTR	G1	165360	Remodeling and spacing factor 1 OS=Homo sapiens OX=9606 GN=RSF1 PE=1 SV=2	3158.25	2966.73	2988.35	5361.16	6880.15	11208.5	9132.58	6277.6	8025.56	4542.46		Q96T23
P04180	9	6	55.2656	0.00157912	0.00273524	2.04193	0.993277	HCTR	G1	49920.2	Phosphatidylcholine-sterol acyltransferase OS=Homo sapiens OX=9606 GN=LCAT PE=1 SV=1	1669.83	2189.85	2492.09	3189.65	4607.94	5355.27	4337.23	4401.54	5304.76	3066.6		P04180
P31150	8	3	54.9232	0.00587745	0.00731099	3.03727	0.942681	HCTR	G1	51210.1	Rab GDP dissociation inhibitor alpha OS=Homo sapiens OX=9606 GN=GDI1 PE=1 SV=2	2301.05	2253.24	760.909	4591.49	7420.57	4764.25	3442.64	5677.61	3111.28	8660.79		P31150
Q9UBS5	10	6	54.1197	8.0322e-06	7.68552e-05	5.86558	1	HCTR	G1	109404	Gamma-aminobutyric acid type B receptor subunit 1 OS=Homo sapiens OX=9606 GN=GABBR1 PE=1 SV=1	2850.39	2565.77	3251.81	16390.5	16622	19683.9	24623.2	17289.3	14063.4	9960.55		Q9UBS5
O14715;Q99666	9	1	53.8227	0.00622549	0.00770613	2.87459	0.938263	HCTR	G1	200305	RANBP2-like and GRIP domain-containing protein 8 OS=Homo sapiens OX=9606 GN=RGPD8 PE=1 SV=2	457.566	242.807	116.16	1264.7	888.889	731.63	420.32	825.608	766.333	579.325		O14715	Q99666
Q8NHQ9	9	3	52.702	0.000244618	0.000660355	2.12951	0.999955	HCTR	G1	69117.2	ATP-dependent RNA helicase DDX55 OS=Homo sapiens OX=9606 GN=DDX55 PE=1 SV=3	148425	86177.5	141961	336798	256571	262344	256376	263893	263703	231401		Q8NHQ9
Q15057	8	3	50.6111	0.000236672	0.00065424	4.90379	0.99996	HCTR	G1	88998.2	Arf-GAP with coiled-coil_ ANK repeat and PH domain-containing protein 2 OS=Homo sapiens OX=9606 GN=ACAP2 PE=1 SV=3	948.876	741.247	2438.39	7365.24	7663.78	7342.4	7306.72	8325.3	5383.23	3852.48		Q15057
P43251	8	5	48.8646	0.000540762	0.00118295	3.81741	0.999468	HCTR	G1	62045.5	Biotinidase OS=Homo sapiens OX=9606 GN=BTD PE=1 SV=2	402.442	335.452	275.607	940.544	1790.86	1895.08	846.294	1727.43	959.391	867.933		P43251
Q7Z3E2	9	5	47.7013	0.000123795	0.00042166	7.63752	0.999997	HCTR	G1	104371	Coiled-coil domain-containing protein 186 OS=Homo sapiens OX=9606 GN=CCDC186 PE=1 SV=2	2632.06	3634.29	1223.64	22205	21666.9	14780.9	16706.6	10650.5	13617.5	33850.8		Q7Z3E2
Q13233	8	4	47.4206	0.000194181	0.000569649	2.31414	0.999981	HCTR	G1	166523	Mitogen-activated protein kinase kinase kinase 1 OS=Homo sapiens OX=9606 GN=MAP3K1 PE=1 SV=4	1274.04	1089.69	821.663	2378.64	2459.95	3332.16	2647.51	2389.94	1996.15	1995.65		Q13233
P07202	9	7	46.5669	0.00126689	0.00228	4.01076	0.995737	HCTR	G1	104617	Thyroid peroxidase OS=Homo sapiens OX=9606 GN=TPO PE=1 SV=4	20669.7	2991.85	9716.68	41979.2	44583	47591.5	41063.8	37873.5	47025	52252.8		P07202
A3KN83;Q96HQ2	8	4	46.5301	7.13605e-05	0.000290781	5.14458	1	HCTR	G1	154997	Protein strawberry notch homolog 1 OS=Homo sapiens OX=9606 GN=SBNO1 PE=1 SV=1	49.3211	33.8399	29.4965	149.1	189.211	126.51	199.133	312.879	240.897	134.615		A3KN83	Q96HQ2
P01594;P01593	6	4	44.8603	0.00635293	0.00780676	2.34207	0.936648	HCTR	G1	13019.6	Immunoglobulin kappa variable 1-33 OS=Homo sapiens OX=9606 GN=IGKV1-33 PE=1 SV=2	460.282	505.738	409.94	825.549	1112.67	702.702	820.908	1953.08	1292.67	811.795		P01594	P01593
Q8IV77	6	3	44.5551	0.000495831	0.0011184	4.2189	0.999583	HCTR	G1	66341.1	Cyclic nucleotide-gated cation channel alpha-4 OS=Homo sapiens OX=9606 GN=CNGA4 PE=1 SV=3	41665.6	14951.1	8832.71	93040.1	95643.1	97842.8	123768	78488.7	73773	81733.9		Q8IV77
P22692	6	5	44.2947	0.010459	0.0114893	4.9115	0.886695	HCTR	G1	29131.6	Insulin-like growth factor-binding protein 4 OS=Homo sapiens OX=9606 GN=IGFBP4 PE=1 SV=2	3157.06	419.047	2974.33	4712.98	14138.8	8226.05	4002.43	15637.4	9318.78	19032.7		P22692
O75400	8	6	44.1843	0.000182207	0.000540774	5.54337	0.999985	HCTR	G1	109090	Pre-mRNA-processing factor 40 homolog A OS=Homo sapiens OX=9606 GN=PRPF40A PE=1 SV=2	414231	79422.4	127751	1.09121e+06	1.28029e+06	1.04935e+06	1.36492e+06	1.11167e+06	1.05447e+06	1.08568e+06		O75400
Q9HCM7	5	3	43.0437	1.31239e-06	2.60565e-05	49.2327	1	HCTR	G1	111249	Fibrosin-1-like protein OS=Homo sapiens OX=9606 GN=FBRSL1 PE=1 SV=4	2646.1	659.309	2355.93	73602.7	90345.2	129169	123910	58994.5	95981.7	78350		Q9HCM7
Q9Y5E9	7	2	42.9177	0.0495931	0.0405785	4.2115	0.600389	HCTR	G1	88061.2	Protocadherin beta-14 OS=Homo sapiens OX=9606 GN=PCDHB14 PE=1 SV=1	699.43	405.92	248.232	1318.95	411.06	3773.19	2852.68	2217.48	2232.7	495.378		Q9Y5E9
O60812;B2RXH8	8	5	42.271	3.36825e-07	1.23962e-05	67.9779	1	HCTR	G1	32199.5	Heterogeneous nuclear ribonucleoprotein C-like 1 OS=Homo sapiens OX=9606 GN=HNRNPCL1 PE=1 SV=1	178.339	484.33	137.334	12283.2	17396	15189.5	26487.1	22573.6	19729.1	13234.1		O60812	B2RXH8
Q8WXA9	6	3	41.9818	0.00126321	0.00228	2.16988	0.995763	HCTR	G1	59437.4	Splicing regulatory glutamine/lysine-rich protein 1 OS=Homo sapiens OX=9606 GN=SREK1 PE=1 SV=1	15499.4	21270.4	13843.7	26051.8	34455.1	44800.8	45452.4	43255.9	35096.1	27146.7		Q8WXA9
Q9Y2I7	7	1	41.791	0.00399207	0.00547575	2.19729	0.966544	HCTR	G1	239760	1-phosphatidylinositol 3-phosphate 5-kinase OS=Homo sapiens OX=9606 GN=PIKFYVE PE=1 SV=3	78210.9	73329.5	46465.6	165639	155452	198962	158290	146513	92423.2	97899.6		Q9Y2I7
P01699	3	2	41.7875	0.0450303	0.0378996	3.38311	0.622803	HCTR	G1	12372.5	Immunoglobulin lambda variable 1-44 OS=Homo sapiens OX=9606 GN=IGLV1-44 PE=1 SV=2	1255.7	1074.39	203.22	769.844	1643.75	3387.79	6994.51	2832.63	2686.33	1682.97		P01699
Q8NDX1	8	3	41.4782	0.00230036	0.00357022	2.68685	0.986341	HCTR	G1	117390	PH and SEC7 domain-containing protein 4 OS=Homo sapiens OX=9606 GN=PSD4 PE=1 SV=2	46097.9	15658.6	32469	52967.5	97921	76886.7	70518	96629.8	85884	109922		Q8NDX1
Q9ULU4	9	4	40.7005	0.00329633	0.00476619	12.3634	0.975046	HCTR	G1	133289	Protein kinase C-binding protein 1 OS=Homo sapiens OX=9606 GN=ZMYND8 PE=1 SV=2	180.325	9.18021	469.712	799.147	2830.69	2034.52	1989.69	2777.76	3366.24	5218.97		Q9ULU4
O75037	7	2	40.1314	0.0371059	0.0320813	3.84835	0.666455	HCTR	G1	184430	Kinesin-like protein KIF21B OS=Homo sapiens OX=9606 GN=KIF21B PE=1 SV=2	95.82	47.7928	105.562	253.56	429.527	291.078	136.911	865.666	159.228	101.485		O75037
Q9ULJ1	6	2	40.1267	5.51104e-07	1.68466e-05	3.64282	1	HCTR	G1	74698	Protein BCAP OS=Homo sapiens OX=9606 GN=ODF2L PE=2 SV=2	3216.54	4045.99	3356.68	11826.2	11811.5	16741.3	12034.8	12029.2	11833.1	13986.4		Q9ULJ1
Q7Z4N2	8	4	39.7083	0.00645379	0.00786668	2.85558	0.935372	HCTR	G1	183547	Transient receptor potential cation channel subfamily M member 1 OS=Homo sapiens OX=9606 GN=TRPM1 PE=1 SV=2	2189.17	1084.02	804.973	2191.14	4149.48	4514.93	5703.1	4790.19	3788.5	2035.57		Q7Z4N2
O75197	5	2	39.2267	0.0016686	0.00284174	2.13876	0.992501	HCTR	G1	182395	Low-density lipoprotein receptor-related protein 5 OS=Homo sapiens OX=9606 GN=LRP5 PE=1 SV=2	87532	68388	41987.8	126623	144748	113228	123256	168959	187118	123715		O75197
Q96G42	6	3	39.1626	0.00229297	0.00356967	5.4139	0.986419	HCTR	G1	64055.4	Kelch domain-containing protein 7B OS=Homo sapiens OX=9606 GN=KLHDC7B PE=2 SV=2	12474	5068.12	4065.33	13762.3	56542.5	39122.5	19178.6	40482	55815.7	48051.7		Q96G42
Q9H2P0	6	1	39.1229	0.0024639	0.00377783	28.0809	0.984592	HCTR	G1	124932	Activity-dependent neuroprotector homeobox protein OS=Homo sapiens OX=9606 GN=ADNP PE=1 SV=1	415.255	0	38.2518	2615.92	2188.62	3718.41	4638.24	5484.84	8408.85	2659.87		Q9H2P0
Q29RF7	7	2	38.8631	0.0144862	0.0150654	4.48832	0.842686	HCTR	G1	152370	Sister chromatid cohesion protein PDS5 homolog A OS=Homo sapiens OX=9606 GN=PDS5A PE=1 SV=1	596.794	138.448	100.34	2050.61	1885.87	1739.34	291.307	899.294	676.468	1207.94		Q29RF7
A6NES4	6	3	38.8268	0.000758666	0.00154013	3.07597	0.998701	HCTR	G1	191614	Maestro heat-like repeat-containing protein family member 2A OS=Homo sapiens OX=9606 GN=MROH2A PE=4 SV=4	9532.88	5540.93	3784.05	20860.1	28438	15160.5	14360.9	19995.4	14563.3	21969.5		A6NES4
Q7Z443	6	1	38.7274	0.00823692	0.00950078	Infinity	0.913156	HCTR	G1	198175	Polycystic kidney disease protein 1-like 3 OS=Homo sapiens OX=9606 GN=PKD1L3 PE=1 SV=1	0	0	0	60.2859	292.363	157.872	273.521	62.1543	27.4706	0		Q7Z443
O00566	7	1	38.1388	2.10778e-05	0.000142572	3.88041	1	HCTR	G1	78977.9	U3 small nucleolar ribonucleoprotein protein MPP10 OS=Homo sapiens OX=9606 GN=MPHOSPH10 PE=1 SV=2	2061.93	1778.2	2405.71	10092	9358.44	7607.11	7494.78	6562.01	10093	5344.14		O00566
Q8N8F7	6	2	38	0.000115734	0.00040508	3.7037	0.999998	HCTR	G1	14575.7	Leucine-rich single-pass membrane protein 1 OS=Homo sapiens OX=9606 GN=LSMEM1 PE=1 SV=1	5888.68	2238.47	3716.61	16621.3	15967.5	13262.1	14602.8	11008.1	12657.6	18234.1		Q8N8F7
Q96CC6	6	1	37.8612	0.00259175	0.00391299	5.95659	0.98319	HCTR	G1	98997.7	Inactive rhomboid protein 1 OS=Homo sapiens OX=9606 GN=RHBDF1 PE=1 SV=2	265.312	13.9167	135.384	709.131	693.456	733.173	915.224	1015.85	760.451	935.302		Q96CC6
Q9H2U2	7	1	37.106	0.00758651	0.00898229	2.18826	0.921173	HCTR	G1	38433.5	Inorganic pyrophosphatase 2_ mitochondrial OS=Homo sapiens OX=9606 GN=PPA2 PE=1 SV=2	1919.1	1254.19	2118.3	4409.71	4105.68	6027.52	3248.64	2564.84	4229.19	2432.96		Q9H2U2
P41226	7	2	37.0167	0.00891698	0.0101468	Infinity	0.904899	HCTR	G1	112664	Ubiquitin-like modifier-activating enzyme 7 OS=Homo sapiens OX=9606 GN=UBA7 PE=1 SV=2	0	0	0	0	193.127	109.172	19.0995	175.702	26.5337	101.06		P41226
P01706	6	5	36.8672	0.0218789	0.0210044	4.67676	0.773849	HCTR	G1	12815.1	Immunoglobulin lambda variable 2-11 OS=Homo sapiens OX=9606 GN=IGLV2-11 PE=1 SV=2	93.8937	891.72	434.203	980.938	4991.07	1921.74	591.111	3741.52	1788.92	1478.37		P01706
P27815	6	1	36.7688	0.000238548	0.00065424	140.381	0.999959	HCTR	G1	98770.6	cAMP-specific 3'_5'-cyclic phosphodiesterase 4A OS=Homo sapiens OX=9606 GN=PDE4A PE=1 SV=3	4271.34	7.98057	108.951	75406.8	315808	175186	278536	276659	184468	131342		P27815
Q9NR80	7	2	36.7533	0.000818457	0.00161625	2.38735	0.998432	HCTR	G1	80036.1	Rho guanine nucleotide exchange factor 4 OS=Homo sapiens OX=9606 GN=ARHGEF4 PE=1 SV=3	6600.48	2678.5	3596.9	9484.72	8728.26	13431.5	9581.86	10326.5	9428.39	10743.8		Q9NR80
O00329	6	3	36.6503	0.0230314	0.021889	2.22511	0.764297	HCTR	G1	121190	Phosphatidylinositol 4_5-bisphosphate 3-kinase catalytic subunit delta isoform OS=Homo sapiens OX=9606 GN=PIK3CD PE=1 SV=2	7119.16	697.787	2983.51	7411.23	7376.57	8019.89	7723.5	7476.54	6756.19	11311.3		O00329
P10720	8	6	36.5944	4.40519e-05	0.000213699	3.8671	1	HCTR	G1	11780.8	Platelet factor 4 variant OS=Homo sapiens OX=9606 GN=PF4V1 PE=1 SV=1	183.362	157.932	106.802	753.225	587.876	484.511	523.73	772.116	407.764	514.05		P10720
Q9BR61	5	3	35.9656	0.000160607	0.00049053	10.4944	0.999991	HCTR	G1	31607.1	Acyl-CoA-binding domain-containing protein 6 OS=Homo sapiens OX=9606 GN=ACBD6 PE=1 SV=1	198.313	485.443	154.46	2721.5	4581.1	3654.85	1354.33	1363.82	3726.64	3123.05		Q9BR61
Q02952	8	4	35.8259	0.000934764	0.00181071	3.81531	0.997844	HCTR	G1	192052	A-kinase anchor protein 12 OS=Homo sapiens OX=9606 GN=AKAP12 PE=1 SV=4	3496.8	2526.46	1615.97	14385	9501.85	4692.72	9140.5	7176.34	13070.3	10040.6		Q02952
Q86XD8	4	1	34.875	5.79997e-05	0.000249992	3.27425	1	HCTR	G1	81498.6	AN1-type zinc finger protein 4 OS=Homo sapiens OX=9606 GN=ZFAND4 PE=2 SV=2	4894.99	2953.88	2389.74	13160.6	11802.6	12494.7	12275.1	10279.1	9743.25	8466.6		Q86XD8
Q7Z5M8	6	1	34.3699	0.000742436	0.00151843	2.92738	0.998769	HCTR	G1	41346.7	Protein ABHD12B OS=Homo sapiens OX=9606 GN=ABHD12B PE=2 SV=1	15353.1	7356.03	5800.47	24646.6	34566.3	30487.6	33608.4	27933	18709.8	24784.2		Q7Z5M8
Q02641	5	4	34.122	0.00958745	0.0107888	3.01483	0.896893	HCTR	G1	65998.8	Voltage-dependent L-type calcium channel subunit beta-1 OS=Homo sapiens OX=9606 GN=CACNB1 PE=1 SV=3	22490.5	25419.5	3735.79	43041	37511.4	53574.9	42486.2	70554.5	73024.4	43115.6		Q02641
Q01954	5	4	33.8316	4.0011e-05	0.000205112	3.03177	1	HCTR	G1	112569	Zinc finger protein basonuclin-1 OS=Homo sapiens OX=9606 GN=BNC1 PE=1 SV=2	117062	116166	66501.2	232131	314939	301442	298770	363654	329546	279838		Q01954
Q96M02	5	3	32.7523	0.046432	0.0385046	3.95164	0.615726	HCTR	G1	79051.1	Centrosomal protein C10orf90 OS=Homo sapiens OX=9606 GN=C10orf90 PE=2 SV=2	54.9751	32.155	119.491	149.818	822.331	273.466	151.034	78.3515	318.278	111.867		Q96M02
Q4JDL3	6	3	32.7391	0.0365555	0.0318048	2.44756	0.669744	HCTR	G1	48879.2	Tyrosine-protein phosphatase non-receptor type 20 OS=Homo sapiens OX=9606 GN=PTPN20 PE=1 SV=1	10865	6402.43	2159.05	5984.2	12684.4	19502.8	27139	15256	17832.3	12545.6		Q4JDL3
Q9H4E7	5	1	32.7211	0.00769592	0.00904115	6.05483	0.919817	HCTR	G1	74480.7	Differentially expressed in FDCP 6 homolog OS=Homo sapiens OX=9606 GN=DEF6 PE=1 SV=1	21.6042	7.35386	0	87.1461	60.0907	59.9706	71.0352	22.0465	60.0079	48.8202		Q9H4E7
Q6IPM2	5	1	32.5856	1.70683e-06	2.88747e-05	3.04219	1	HCTR	G1	77696.8	IQ domain-containing protein E OS=Homo sapiens OX=9606 GN=IQCE PE=1 SV=2	8045.58	8486.8	5646.34	21824.5	24888.6	19738.5	24738.6	22974.8	21925.5	21343.7		Q6IPM2
Q5VWM4;Q5VXH5	4	1	32.1985	0.000103604	0.000376109	2.03133	0.999999	HCTR	G1	54966.6	PRAME family member 8 OS=Homo sapiens OX=9606 GN=PRAMEF8 PE=2 SV=2	7174.21	8242.37	5928.84	12303.9	15873	14103.1	13647.6	13710.7	13006	18527.9		Q5VWM4	Q5VXH5
Q8TCY9	7	2	31.9099	0.000508326	0.00113487	4.09873	0.999552	HCTR	G1	105729	Up-regulator of cell proliferation OS=Homo sapiens OX=9606 GN=URGCP PE=1 SV=2	5338.61	9229.72	8700.31	18551.7	43307.4	33785.5	37294.7	41677.8	30697	17220.2		Q8TCY9
Q99708	5	2	31.3244	0.000873831	0.00171892	3.38644	0.998163	HCTR	G1	103254	DNA endonuclease RBBP8 OS=Homo sapiens OX=9606 GN=RBBP8 PE=1 SV=2	118080	25200.3	59999.7	212022	222886	243982	225769	201255	241389	258953		Q99708
Q6UXH1;P21695	6	5	31.3203	0.000338143	0.000845379	4.38377	0.999868	HCTR	G1	40358.7	Cysteine-rich with EGF-like domain protein 2 OS=Homo sapiens OX=9606 GN=CRELD2 PE=1 SV=1	12188.4	2721.26	3986.85	29630.5	33527.7	26590.8	29279.5	26393.8	26791.9	21074.1		Q6UXH1	P21695
P51530	6	1	30.8828	0.00457907	0.00606772	39.6373	0.959179	HCTR	G1	122126	DNA replication ATP-dependent helicase/nuclease DNA2 OS=Homo sapiens OX=9606 GN=DNA2 PE=1 SV=3	364.266	0	954.926	12454	17577.4	24888.4	11754.6	33285.4	14230.1	7818.21		P51530
Q9H1Z4	5	4	30.5231	0.000243135	0.000659863	2.66524	0.999956	HCTR	G1	54323.4	WD repeat-containing protein 13 OS=Homo sapiens OX=9606 GN=WDR13 PE=1 SV=2	3589.95	1740.57	2510.96	7920.76	7905.61	8598.58	5852.22	6349.76	6682.42	5456.05		Q9H1Z4
Q92496	4	4	30.52	0.000297001	0.000780993	8.5474	0.999913	HCTR	G1	67460.9	Complement factor H-related protein 4 OS=Homo sapiens OX=9606 GN=CFHR4 PE=1 SV=3	24068.9	2707.89	6302.35	96185.1	97899	85400.5	107626	54484.9	131288	86843.6		Q92496
Q8NI99	6	5	30.3331	0.000128025	0.000427464	2.56461	0.999996	HCTR	G1	52093.5	Angiopoietin-related protein 6 OS=Homo sapiens OX=9606 GN=ANGPTL6 PE=1 SV=1	1655.73	1160.67	913.689	2870.77	3122.48	3438.72	2862.64	2638.31	3119.7	4268.6		Q8NI99
P38159;Q96E39	6	2	30.2751	5.97903e-07	1.68466e-05	6.9573	1	HCTR	G1	42331.9	RNA-binding motif protein_ X chromosome OS=Homo sapiens OX=9606 GN=RBMX PE=1 SV=3	235.66	118.738	205.163	1233.88	1375.82	1142.31	1474.4	1426.64	1141.19	1289.51		P38159	Q96E39
P21912	6	3	30.2285	3.65652e-05	0.000197418	12.0871	1	HCTR	G1	32428.2	Succinate dehydrogenase [ubiquinone] iron-sulfur subunit_ mitochondrial OS=Homo sapiens OX=9606 GN=SDHB PE=1 SV=3	20775.3	3450.79	4199.53	119682	110091	128575	128156	95430.8	107107	112652		P21912
Q9HCH3	5	2	30.2257	0.0290809	0.0265926	196.472	0.718389	HCTR	G1	66361	Copine-5 OS=Homo sapiens OX=9606 GN=CPNE5 PE=1 SV=2	0	0	2.6169	49.2682	73.2401	280.666	13.9073	748.524	34.0709	0		Q9HCH3
Q8WXX5	4	1	29.1267	0.0168334	0.0168837	2.69263	0.819284	HCTR	G1	30080.9	DnaJ homolog subfamily C member 9 OS=Homo sapiens OX=9606 GN=DNAJC9 PE=1 SV=1	0	0	483.877	300.498	864.087	401.102	97.06	623.296	329.542	424.518		Q8WXX5
Q16836	7	1	29.1025	0.0066345	0.00799785	Infinity	0.93309	HCTR	G1	34350.6	Hydroxyacyl-coenzyme A dehydrogenase_ mitochondrial OS=Homo sapiens OX=9606 GN=HADH PE=1 SV=3	0	0	0	0	229.685	145.585	84.5817	38.2056	57.567	122.899		Q16836
Q8N3Y7	6	4	28.8319	0.0154455	0.0159002	3.16612	0.832932	HCTR	G1	34608.6	Epidermal retinol dehydrogenase 2 OS=Homo sapiens OX=9606 GN=SDR16C5 PE=2 SV=2	6303.81	2910.79	1044.61	5302.03	9980.83	17313.3	9134.24	19078.6	8870.22	6111.7		Q8N3Y7
Q8IZS8	5	2	28.706	0.00452739	0.00603073	2.20463	0.959832	HCTR	G1	124152	Voltage-dependent calcium channel subunit alpha-2/delta-3 OS=Homo sapiens OX=9606 GN=CACNA2D3 PE=1 SV=1	2108.2	1652.45	1721.46	4690.73	4669.15	3210.09	4091.49	2724.33	2651.39	6163.57		Q8IZS8
Q96LT4	5	2	28.5395	0.0260239	0.0243232	3.12856	0.74075	HCTR	G1	49062.1	Sphingomyelin synthase-related protein 1 OS=Homo sapiens OX=9606 GN=SAMD8 PE=1 SV=2	5.40617	17.4388	154.997	335.246	188.542	155.415	199.242	210.73	164.414	44.6557		Q96LT4
Q13976;O75335	5	1	28.5048	0.0488687	0.0401969	2.32716	0.60383	HCTR	G1	76991.9	cGMP-dependent protein kinase 1 OS=Homo sapiens OX=9606 GN=PRKG1 PE=1 SV=3	1750.74	463.354	525.296	2503.4	2127.99	1415.13	1747.83	1053.21	1262.5	4764.95		Q13976	O75335
Q9Y2D4	5	3	28.0772	0.00187451	0.00313973	4.23118	0.990615	HCTR	G1	94942.3	Exocyst complex component 6B OS=Homo sapiens OX=9606 GN=EXOC6B PE=1 SV=3	4162.62	2210.96	2307.18	8922.88	8087.32	8423.94	17268.4	9438.74	25880.1	7681.78		Q9Y2D4
Q8TF21	5	1	27.8655	0.025209	0.0236924	2.47022	0.746991	HCTR	G1	125156	Ankyrin repeat domain-containing protein 24 OS=Homo sapiens OX=9606 GN=ANKRD24 PE=2 SV=2	8534.5	1420.09	5692.29	14827.5	20521.2	15931.6	12575.6	10520.1	6616.66	9193.57		Q8TF21
Q9NWV8	3	1	27.848	4.41375e-06	5.20939e-05	36.7761	1	HCTR	G1	37073.4	BRISC and BRCA1-A complex member 1 OS=Homo sapiens OX=9606 GN=BABAM1 PE=1 SV=1	4320.14	1450.81	1145.97	77314.6	98244.6	51553.8	46244.9	104711	73325.6	142153		Q9NWV8
P24844;O14950;P19105	5	1	27.7363	0.0033622	0.00479946	3.04361	0.974256	HCTR	G1	19884.3	Myosin regulatory light polypeptide 9 OS=Homo sapiens OX=9606 GN=MYL9 PE=1 SV=4	21842	14172.9	7897.9	49226.4	34163	47725.5	48894.3	20439.7	54375.4	57034.6		P24844	O14950	P19105
Q9BY12	5	4	27.5772	0.00190396	0.00315779	4.28998	0.990335	HCTR	G1	159941	S phase cyclin A-associated protein in the endoplasmic reticulum OS=Homo sapiens OX=9606 GN=SCAPER PE=1 SV=2	7860.78	1378.36	4306.37	23818.3	15009.9	20386.3	27425.2	14761.6	23060.6	11128		Q9BY12
Q12791	5	2	27.4652	0.000135497	0.000449453	4.31631	0.999995	HCTR	G1	139556	Calcium-activated potassium channel subunit alpha-1 OS=Homo sapiens OX=9606 GN=KCNMA1 PE=1 SV=2	30857.8	14640.6	15102.3	57360.8	92694.6	72815.5	128565	95699.8	66258.1	96939.6		Q12791
Q6ZRS4	4	3	27.3115	0.0108357	0.0117757	6.01634	0.882361	HCTR	G1	117285	Coiled-coil domain-containing protein 129 OS=Homo sapiens OX=9606 GN=CCDC129 PE=2 SV=2	895.645	339.733	291.261	1809.14	2788.54	2208.45	4527.76	7225.28	2278.14	593.86		Q6ZRS4
O00139	5	4	27.2944	0.00036456	0.0008821	2.85941	0.999833	HCTR	G1	80639	Kinesin-like protein KIF2A OS=Homo sapiens OX=9606 GN=KIF2A PE=1 SV=3	4584.07	2863.64	1820.62	7888.71	9642.33	8545.16	11073.3	7794.86	10041	6852.57		O00139
Q9NRF9	4	2	27.1869	0.00813484	0.00942588	3.08054	0.914407	HCTR	G1	16916.6	DNA polymerase epsilon subunit 3 OS=Homo sapiens OX=9606 GN=POLE3 PE=1 SV=1	933.237	727.051	676.616	4835.91	1386.71	2504.82	2784.25	2125.12	2076.22	1084.48		Q9NRF9
Q9BY89	4	1	27.0261	0.00796153	0.00924618	4.76606	0.916537	HCTR	G1	197738	Uncharacterized protein KIAA1671 OS=Homo sapiens OX=9606 GN=KIAA1671 PE=1 SV=2	17107.1	2622.6	46412.4	50090.9	107341	87444	59264.6	149772	98362	183279		Q9BY89
P08582	4	2	26.8914	0.0291999	0.0266534	3.43883	0.71755	HCTR	G1	81811.4	Melanotransferrin OS=Homo sapiens OX=9606 GN=MELTF PE=1 SV=2	1967.38	218.333	2416.71	2169.14	4820.4	8998.68	4399.77	10002.8	3756.21	2782.61		P08582
Q99653	5	4	26.7922	0.001783	0.00300629	2.15196	0.99147	HCTR	G1	22456.2	Calcineurin B homologous protein 1 OS=Homo sapiens OX=9606 GN=CHP1 PE=1 SV=3	334816	140598	132064	393556	392176	427619	447252	462478	422401	504819		Q99653
Q92903	5	4	26.7493	1.94465e-07	9.80597e-06	4.62708	1	HCTR	G1	53760.4	Phosphatidate cytidylyltransferase 1 OS=Homo sapiens OX=9606 GN=CDS1 PE=2 SV=2	508.85	359.979	478.341	2219.63	1811.94	2147.43	2473.98	1788.43	2124.99	1978.36		Q92903
Q13103	5	3	26.4823	2.72944e-05	0.00016893	20.159	1	HCTR	G1	24622.9	Secreted phosphoprotein 24 OS=Homo sapiens OX=9606 GN=SPP2 PE=1 SV=1	1005.14	112.833	254.638	9176.22	10731.6	7354.25	8318.4	9488.12	7423.26	12072.7		Q13103
O43592	5	3	26.3881	0.0359995	0.0316093	2.15008	0.673103	HCTR	G1	111219	Exportin-T OS=Homo sapiens OX=9606 GN=XPOT PE=1 SV=2	991.001	1280.18	1356.27	1806.01	4924.47	1815.53	1281.96	2895.77	3228.74	2245.86		O43592
O43309	4	3	26.3434	0.0197364	0.0191911	2.81284	0.792389	HCTR	G1	71933.3	Zinc finger and SCAN domain-containing protein 12 OS=Homo sapiens OX=9606 GN=ZSCAN12 PE=1 SV=1	660.749	527.842	524.002	1911.94	1791.97	2585.58	1999.22	983.014	533.22	1435.32		O43309
Q9UPQ7	4	3	26.0631	0.0093358	0.0105781	6.64253	0.899882	HCTR	G1	121193	E3 ubiquitin-protein ligase PDZRN3 OS=Homo sapiens OX=9606 GN=PDZRN3 PE=1 SV=2	2263.66	8.84897	143.264	7172.31	5689.08	11025.2	4613.6	1808.81	2587.44	4546.19		Q9UPQ7
Q15080	4	3	26.0406	2.08514e-05	0.000142572	3.59545	1	HCTR	G1	39145.8	Neutrophil cytosol factor 4 OS=Homo sapiens OX=9606 GN=NCF4 PE=1 SV=2	9238.08	6617.41	5350.46	29812.8	34637	24486.2	24072	20864.2	22391.1	21641.5		Q15080
Q9H8M7	5	2	25.9177	0.0244583	0.0230723	2.91985	0.752851	HCTR	G1	50409	Ubiquitin carboxyl-terminal hydrolase MINDY-3 OS=Homo sapiens OX=9606 GN=MINDY3 PE=1 SV=1	290.169	69.3465	1534.88	1849.66	2096.28	1662.3	1346.18	3876.31	906.562	1169.19		Q9H8M7
Q9Y2J0	5	2	25.9074	0.00488745	0.00634385	2.24309	0.955273	HCTR	G1	77728	Rabphilin-3A OS=Homo sapiens OX=9606 GN=RPH3A PE=1 SV=1	1972.66	1176.49	535.651	2646.83	2718.29	2163.28	3352.42	2453.02	2997.21	2954.76		Q9Y2J0
Q9NSE4	4	2	25.1479	0.0472364	0.0391078	4.40479	0.611743	HCTR	G1	114761	Isoleucine--tRNA ligase_ mitochondrial OS=Homo sapiens OX=9606 GN=IARS2 PE=1 SV=2	690.198	0	1213.17	1188.73	3073.52	2031.89	3318.42	2615.16	3504.79	3830		Q9NSE4
Q9P2S6	5	2	25.0987	0.0180122	0.0177849	2.62382	0.808103	HCTR	G1	107170	Ankyrin repeat and MYND domain-containing protein 1 OS=Homo sapiens OX=9606 GN=ANKMY1 PE=2 SV=2	85.6155	203.699	468.427	779.932	581.643	641.177	942.439	268.002	629.138	796.748		Q9P2S6
P01714	2	1	25.0236	3.11635e-05	0.000181792	51.2857	1	HCTR	G1	12213.5	Immunoglobulin lambda variable 3-19 OS=Homo sapiens OX=9606 GN=IGLV3-19 PE=1 SV=2	80.0729	6.7016	14.331	1294.77	1987.46	1168.04	2278.78	2527.18	2173.32	669.39		P01714
Q99814	4	2	24.4494	0.0010259	0.00194275	9.00374	0.997326	HCTR	G1	97713.9	Endothelial PAS domain-containing protein 1 OS=Homo sapiens OX=9606 GN=EPAS1 PE=1 SV=3	939.986	367.434	597.195	2303.55	3343.53	14501	8382.37	4596.58	3305.32	3581.21		Q99814
Q9C0H9	5	1	24.0637	0.000321554	0.000826098	7.03575	0.999888	HCTR	G1	127276	SRC kinase signaling inhibitor 1 OS=Homo sapiens OX=9606 GN=SRCIN1 PE=1 SV=4	1148.37	319.359	1555.38	5092.66	5306.05	8388.33	6667.5	11524.4	8007.09	4643.73		Q9C0H9
Q3LI64	2	2	23.9438	0.000491019	0.00111748	7.68383	0.999594	HCTR	G1	7792.28	Keratin-associated protein 6-1 OS=Homo sapiens OX=9606 GN=KRTAP6-1 PE=1 SV=1	5115.98	2481.32	1116.57	10760.8	14227.7	16944.1	41308.4	22039	30758.1	20192.3		Q3LI64
Q9BQF6	5	1	23.7322	0.018525	0.018185	188.309	0.803352	HCTR	G1	120741	Sentrin-specific protease 7 OS=Homo sapiens OX=9606 GN=SENP7 PE=1 SV=4	0	0	9.14127	0	416.338	677.397	1110.83	1131.64	292.259	388.096		Q9BQF6
Q8TDY8	4	1	23.4779	0.0172383	0.0171215	2.83798	0.815402	HCTR	G1	135522	Immunoglobulin superfamily DCC subclass member 4 OS=Homo sapiens OX=9606 GN=IGDCC4 PE=1 SV=1	3477.08	1235.54	823.973	4994.52	1944.62	3919.13	7755.12	7007.61	4215.36	6826.77		Q8TDY8
Q13576	4	2	23.396	0.00514341	0.00655867	2.02736	0.952021	HCTR	G1	181148	Ras GTPase-activating-like protein IQGAP2 OS=Homo sapiens OX=9606 GN=IQGAP2 PE=1 SV=4	27777	24365.9	12607.2	38190.7	40973	34273.2	60428.7	38277.1	38506.4	55651.2		Q13576
Q4W5P6	4	1	23.3435	0.00597432	0.00741332	3.48339	0.94145	HCTR	G1	14392	Protein TMEM155 OS=Homo sapiens OX=9606 GN=TMEM155 PE=2 SV=3	887.261	1163.26	459.476	3205.96	2472.23	3716.96	3859.3	4356.68	1510.76	1279.18		Q4W5P6
O00499	3	2	23.3294	5.76947e-07	1.68466e-05	8.65013	1	HCTR	G1	64927.6	Myc box-dependent-interacting protein 1 OS=Homo sapiens OX=9606 GN=BIN1 PE=1 SV=1	7273.77	5206.95	4910.64	53947.4	51579.9	38789.6	43921.2	40066.9	48317.3	74398.6		O00499
O96017	4	3	22.9629	0.0194135	0.0189838	2.77018	0.795276	HCTR	G1	61656.3	Serine/threonine-protein kinase Chk2 OS=Homo sapiens OX=9606 GN=CHEK2 PE=1 SV=1	91930.2	22862.2	58403.3	61936.4	203303	143820	100164	212870	181672	215727		O96017
P35030	4	2	22.7932	0.0302868	0.0274972	2.03295	0.709994	HCTR	G1	33327.2	Trypsin-3 OS=Homo sapiens OX=9606 GN=PRSS3 PE=1 SV=2	2212.74	1339.31	2893.58	2020.34	3761.09	3717.64	3726.47	5496.8	5615.14	6237.64		P35030
P30485;P03989;P18463	4	2	22.6785	0.000349107	0.000860081	22.6676	0.999854	HCTR	G1	40913.6	HLA class I histocompatibility antigen_ B-47 alpha chain OS=Homo sapiens OX=9606 GN=HLA-B PE=1 SV=1	1149.28	33.7629	414.381	14358.5	11859.5	10634.9	12106.6	8128.09	9227.52	18174.4		P30485	P03989	P18463
P23443	3	1	22.648	8.79257e-06	7.82868e-05	3.46947	1	HCTR	G1	59481.9	Ribosomal protein S6 kinase beta-1 OS=Homo sapiens OX=9606 GN=RPS6KB1 PE=1 SV=2	21103.9	14658.5	13268.7	49746.5	57627.4	65635.9	60370.1	68709	45330.7	49508.1		P23443
Q7Z7C7	3	2	22.6247	2.15786e-05	0.000142572	15.0774	1	HCTR	G1	37250.7	Stimulated by retinoic acid gene 8 protein homolog OS=Homo sapiens OX=9606 GN=STRA8 PE=2 SV=1	4380.32	6785.51	7434.82	40840.1	128256	112429	48435.9	85806.6	137071	101542		Q7Z7C7
Q13017	4	3	22.5402	0.0176536	0.0174648	2.19393	0.811465	HCTR	G1	173943	Rho GTPase-activating protein 5 OS=Homo sapiens OX=9606 GN=ARHGAP5 PE=1 SV=2	29283.2	9659.39	7922.61	57351	27414.7	45485.2	27860.9	29529.5	24910.1	27359.5		Q13017
Q96MP5	4	2	22.2305	0.000154323	0.000479418	33.86	0.999992	HCTR	G1	80594.8	Zinc finger SWIM domain-containing protein 3 OS=Homo sapiens OX=9606 GN=ZSWIM3 PE=2 SV=2	1628.64	30.9811	93.2216	18170	24070.2	21942.8	15533.4	21625.5	20125.8	17018.6		Q96MP5
Q8IZP2	4	1	22.083	0.0011319	0.00208831	5.60718	0.996664	HCTR	G1	27577.9	Putative protein FAM10A4 OS=Homo sapiens OX=9606 GN=ST13P4 PE=5 SV=1	930.627	124.084	460.014	3333.15	3494.2	1928.92	4040.55	1729.02	2430.65	2861.3		Q8IZP2
Q96BS2	3	2	22.0693	0.0172238	0.0171215	3.46053	0.81554	HCTR	G1	24864	Calcineurin B homologous protein 3 OS=Homo sapiens OX=9606 GN=TESC PE=1 SV=3	644.753	136.441	14.0844	1788.31	717.968	1006.63	676.586	656.817	810.066	765.155		Q96BS2
P0DO92	4	2	21.9158	0.00191082	0.00315885	2.92171	0.990269	HCTR	G1	9173.32	Putative protein T-ENOL OS=Homo sapiens OX=9606 GN=T-ENOL PE=4 SV=1	2312.87	1413.92	765.738	4975.71	2795.35	3718.33	3560.87	5547.04	6023.57	4006.2		P0DO92
Q8NB42	5	2	21.704	0.00783588	0.00914209	3.92106	0.918086	HCTR	G1	72670	Zinc finger protein 527 OS=Homo sapiens OX=9606 GN=ZNF527 PE=2 SV=2	2681.55	330.602	3338	4900.53	7804.32	10010.4	14047.9	7452.3	7680.03	6202.98		Q8NB42
Q06787	4	1	21.5715	0.000300631	0.000786465	181.854	0.99991	HCTR	G1	71516.7	Synaptic functional regulator FMR1 OS=Homo sapiens OX=9606 GN=FMR1 PE=1 SV=1	125.142	0	0	3262.56	9279.4	21974.6	1162.42	7735.34	4991.68	4695.05		Q06787
Q6ZS27	4	1	21.5599	0.00162504	0.00278624	13.8721	0.992882	HCTR	G1	49864.7	Zinc finger protein 662 OS=Homo sapiens OX=9606 GN=ZNF662 PE=1 SV=1	195.235	38.1196	6.13374	1318.25	1013.84	1682.9	1430.39	1508.31	341.113	457.031		Q6ZS27
Q99683	4	2	21.5432	0.00209572	0.0033981	4.38055	0.988451	HCTR	G1	155849	Mitogen-activated protein kinase kinase kinase 5 OS=Homo sapiens OX=9606 GN=MAP3K5 PE=1 SV=1	2532.89	334.754	1259.27	8156.19	8004.37	5435.36	5266.83	6481.97	3787.81	5049.85		Q99683
O00311	4	2	21.3451	0.00406351	0.00549942	35.2338	0.965654	HCTR	G1	64686.7	Cell division cycle 7-related protein kinase OS=Homo sapiens OX=9606 GN=CDC7 PE=1 SV=1	756.722	0	275.784	13556.2	11104.2	12206.4	21164.4	9907.58	7819.24	9126.62		O00311
Q9NZI2	4	1	21.221	0.015513	0.0159373	2.3708	0.832256	HCTR	G1	26988.6	Kv channel-interacting protein 1 OS=Homo sapiens OX=9606 GN=KCNIP1 PE=1 SV=2	195.726	234.78	171.892	222.986	276.846	542.857	639.493	703.848	500.676	445.676		Q9NZI2
Q08493	4	2	21.1185	1.06498e-05	9.16087e-05	7.5527	1	HCTR	G1	80472.1	cAMP-specific 3'_5'-cyclic phosphodiesterase 4C OS=Homo sapiens OX=9606 GN=PDE4C PE=1 SV=2	476.712	307.918	343.948	2576.91	2920.05	3967.54	2992.62	3074.37	2946.53	1410.86		Q08493
Q9BZW7	4	2	21.1067	5.93951e-05	0.000253309	16.5562	1	HCTR	G1	82162.4	Testis-specific gene 10 protein OS=Homo sapiens OX=9606 GN=TSGA10 PE=1 SV=1	3977.71	882.617	550.58	22283.2	38245.7	27897	38431.7	42051.7	22309.1	17811.2		Q9BZW7
W5XKT8	3	1	21.0441	0.0033544	0.00479946	19.3339	0.97435	HCTR	G1	37074.4	Sperm acrosome membrane-associated protein 6 OS=Homo sapiens OX=9606 GN=SPACA6 PE=1 SV=2	99.5458	24.5164	156.36	374.694	5103.24	382.625	977.908	930.807	3189.84	1691.38		W5XKT8
Q07157	3	2	20.9838	0.0355207	0.0313517	2.21078	0.676027	HCTR	G1	195801	Tight junction protein ZO-1 OS=Homo sapiens OX=9606 GN=TJP1 PE=1 SV=3	4573.67	995.452	1497.39	5756.35	5366.46	6853.54	6755.55	5811.89	3871.28	2037.49		Q07157
O15484	4	2	20.8943	0.00106218	0.00199656	5.71415	0.997107	HCTR	G1	74138.4	Calpain-5 OS=Homo sapiens OX=9606 GN=CAPN5 PE=1 SV=2	8620.07	2802.29	6810.49	37109	18783.2	41412.4	63686.6	25215.5	40058.3	16833.9		O15484
Q15040	4	2	20.7208	0.000119691	0.000410436	3.55892	0.999997	HCTR	G1	23483	Josephin-1 OS=Homo sapiens OX=9606 GN=JOSD1 PE=1 SV=1	8627.59	5499.54	3808.31	27402.3	17464.9	23202.6	21529.6	15362.1	25267.2	18709.9		Q15040
Q8WXG6	3	2	20.5865	0.000368671	0.000886348	2.6458	0.999827	HCTR	G1	184615	MAP kinase-activating death domain protein OS=Homo sapiens OX=9606 GN=MADD PE=1 SV=2	17319.8	12277.9	6970.15	35228.3	35519.5	30588.8	37248.3	26944.3	27732.8	32490.6		Q8WXG6
Q68E01	3	1	20.5578	2.28663e-06	3.59267e-05	6.1681	1	HCTR	G1	119610	Integrator complex subunit 3 OS=Homo sapiens OX=9606 GN=INTS3 PE=1 SV=1	659284	278056	347177	2.91992e+06	2.46458e+06	2.61251e+06	2.56485e+06	2.79421e+06	2.53919e+06	2.5918e+06		Q68E01
Q04609	4	3	20.5087	0.00425504	0.00569785	43.156	0.96326	HCTR	G1	84558.9	Glutamate carboxypeptidase 2 OS=Homo sapiens OX=9606 GN=FOLH1 PE=1 SV=1	6950.92	0	415.528	48700.5	133364	87281.1	148780	167035	92197.6	64423.1		Q04609
Q9P1Z3	4	1	20.5039	0.00167772	0.0028477	21.1846	0.992421	HCTR	G1	86488.2	Potassium/sodium hyperpolarization-activated cyclic nucleotide-gated channel 3 OS=Homo sapiens OX=9606 GN=HCN3 PE=1 SV=2	4.26861	53.578	27.357	1162.26	679.383	638	957.04	113.489	498.217	163.283		Q9P1Z3
O95551	3	1	20.3052	0.00120551	0.00220077	4.50637	0.99617	HCTR	G1	41614	Tyrosyl-DNA phosphodiesterase 2 OS=Homo sapiens OX=9606 GN=TDP2 PE=1 SV=1	1778.66	810.079	533.578	5751.22	4255.97	4884.61	6944.54	2020.04	3564.48	5409.95		O95551
Q6ZMW2	4	1	20.0281	6.53887e-05	0.000274261	2.98889	1	HCTR	G1	82785.8	Zinc finger protein 782 OS=Homo sapiens OX=9606 GN=ZNF782 PE=2 SV=1	57794.7	32892.3	33211.9	93587.8	112406	147108	122522	109300	138341	140815		Q6ZMW2
Q96LZ3	4	3	19.6372	0.00157828	0.00273524	3.96571	0.993284	HCTR	G1	19590.3	Calcineurin subunit B type 2 OS=Homo sapiens OX=9606 GN=PPP3R2 PE=1 SV=3	29611.9	4227.72	11858.6	46333.8	51947.8	66895.7	56948.6	75554.6	71386.6	53794.2		Q96LZ3
Q12768	4	1	19.5508	0.0186751	0.018297	6.86917	0.801973	HCTR	G1	135199	WASH complex subunit 5 OS=Homo sapiens OX=9606 GN=WASHC5 PE=1 SV=1	22.6454	68.1234	102.452	57.0244	568.873	236.553	251.843	553.336	1031.77	397.55		Q12768
P55056	3	2	19.3508	0.000103751	0.000376109	5.17224	0.999999	HCTR	G1	14895.2	Apolipoprotein C-IV OS=Homo sapiens OX=9606 GN=APOC4 PE=1 SV=1	672.937	840.465	438.484	3337.12	2180.81	5100.26	3156.39	3224.34	4490.33	2067.22		P55056
P02008	3	1	18.9909	0.00868514	0.00990522	2.36038	0.907699	HCTR	G1	15694.1	Hemoglobin subunit zeta OS=Homo sapiens OX=9606 GN=HBZ PE=1 SV=2	30614.7	21317.4	10683.1	57761.6	55342.8	63478.6	61169.8	42964.7	27268.3	36871.1		P02008
Q96DY7	4	1	18.9779	0.00278884	0.00413421	67.8697	0.980977	HCTR	G1	103391	Mdm2-binding protein OS=Homo sapiens OX=9606 GN=MTBP PE=1 SV=1	739.351	0	396.469	32134.1	30661.8	16716	21537.6	12464.2	14573.8	51784		Q96DY7
P07988	2	1	18.4779	0.00394194	0.00542165	2.7219	0.967166	HCTR	G1	43542.9	Pulmonary surfactant-associated protein B OS=Homo sapiens OX=9606 GN=SFTPB PE=1 SV=3	1075.36	499.575	400.747	2472.83	2153.76	2115.63	1319.14	967.46	1715.81	1803.13		P07988
Q9BUI4	3	2	18.2993	0.00017519	0.000526102	6.05065	0.999987	HCTR	G1	61011	DNA-directed RNA polymerase III subunit RPC3 OS=Homo sapiens OX=9606 GN=POLR3C PE=1 SV=1	5640.56	2927.95	1569.7	24767.6	16379.9	19594.3	21638.9	32496.6	14865.1	13390.8		Q9BUI4
Q6PJF5	3	1	18.2925	0.0104432	0.0114893	7.86549	0.886878	HCTR	G1	98226	Inactive rhomboid protein 2 OS=Homo sapiens OX=9606 GN=RHBDF2 PE=1 SV=2	1447.66	0.607692	95.1156	4410.69	5031.19	4788.63	3930.42	1972.07	2880.09	5312.25		Q6PJF5
O43290	3	2	18.2758	0.00226051	0.00355308	2.49384	0.98676	HCTR	G1	90426	U4/U6.U5 tri-snRNP-associated protein 1 OS=Homo sapiens OX=9606 GN=SART1 PE=1 SV=1	962.207	679.432	435.481	2447.31	1770.94	1820.89	1783.88	1298.51	1896.05	1069.12		O43290
O14645	2	1	18.2173	3.84337e-06	4.68106e-05	3.22608	1	HCTR	G1	29947.2	Axonemal dynein light intermediate polypeptide 1 OS=Homo sapiens OX=9606 GN=DNALI1 PE=1 SV=2	8045.7	5126.2	5006.2	22079.7	19724.9	18714.3	19643.6	21258.5	18720.2	16694.7		O14645
P0DP42	5	2	18.1143	0.00100071	0.00191017	3.6841	0.997474	HCTR	G1	25425.9	Transmembrane protein 225B OS=Homo sapiens OX=9606 GN=TMEM225B PE=2 SV=1	1240.68	2624.8	1191.48	2857.11	6862.53	8220.96	5959.64	8118.68	6017.22	5434.6		P0DP42
Q9UPN9	3	1	17.9724	2.44674e-07	1.03479e-05	7.21293	1	HCTR	G1	124700	E3 ubiquitin-protein ligase TRIM33 OS=Homo sapiens OX=9606 GN=TRIM33 PE=1 SV=3	2803.54	1947.04	1765.34	19290.7	18457.7	13729.9	15095.2	12616.2	16093.7	14380.7		Q9UPN9
P49798	3	3	17.9406	0.00123763	0.0022513	2.06697	0.995946	HCTR	G1	23883	Regulator of G-protein signaling 4 OS=Homo sapiens OX=9606 GN=RGS4 PE=1 SV=1	1769.07	1515.97	1049.31	2665.61	3520.91	2837.5	4046.28	3020.51	2554.54	2258.89		P49798
Q96MX6	3	2	17.8389	0.0157387	0.016104	2.79506	0.830004	HCTR	G1	40196.7	WD repeat-containing protein 92 OS=Homo sapiens OX=9606 GN=WDR92 PE=1 SV=1	1407.57	237.252	925.158	1088.25	3434.69	2018.2	2144.65	3379.65	2270.76	2424.77		Q96MX6
Q96DR4	3	2	17.5537	8.45784e-06	7.68552e-05	23.6752	1	HCTR	G1	23859	StAR-related lipid transfer protein 4 OS=Homo sapiens OX=9606 GN=STARD4 PE=2 SV=1	721.792	346.636	137.034	6401.82	6393.06	9269.03	12371.2	8987.68	13196.3	9973.16		Q96DR4
Q9UBX7	2	1	17.5231	0.0111971	0.01203	3.8477	0.878247	HCTR	G1	31800.3	Kallikrein-11 OS=Homo sapiens OX=9606 GN=KLK11 PE=1 SV=2	434.534	42.9956	643.653	1843.76	1520.28	735.014	1283.41	1107.24	2094.68	1481.55		Q9UBX7
Q6UXY8	3	1	17.4431	0.00497803	0.00639599	8.08752	0.954123	HCTR	G1	115710	Transmembrane channel-like protein 5 OS=Homo sapiens OX=9606 GN=TMC5 PE=2 SV=3	740.215	869.852	58.7663	5517.74	4293.72	4927.97	1209.47	3426.6	3179.59	8937.25		Q6UXY8
Q58F21	4	3	17.2787	0.0267238	0.0247947	2.48407	0.735487	HCTR	G1	108582	Bromodomain testis-specific protein OS=Homo sapiens OX=9606 GN=BRDT PE=1 SV=4	40396.7	32035.6	9408.82	55843.2	58502.8	80569.7	29512	116097	78512.9	55327.3		Q58F21
Q14168	3	1	17.1649	0.0172391	0.0171215	11.5339	0.815394	HCTR	G1	64923.2	MAGUK p55 subfamily member 2 OS=Homo sapiens OX=9606 GN=MPP2 PE=1 SV=3	18.3333	35.7786	6.73501	262.044	353.64	90.9935	553.149	89.7464	269.535	18.4335		Q14168
Q2T9L4	3	3	17.1066	0.00107352	0.00200304	4.6597	0.997036	HCTR	G1	32099.2	Inhibitory synaptic factor 1 OS=Homo sapiens OX=9606 GN=INSYN1 PE=2 SV=1	17739.7	4103.26	14035.4	32038.6	67630.1	48141	37434.6	70209.4	72207.6	62430.5		Q2T9L4
Q86UV6;Q86UV7	2	1	16.9342	0.000183564	0.000541635	4.63751	0.999984	HCTR	G1	29345.4	Tripartite motif-containing protein 74 OS=Homo sapiens OX=9606 GN=TRIM74 PE=1 SV=1	7139.21	1986.75	4018.16	27102.8	16901.2	18748.1	18845.9	21441.6	15063.2	24127.9		Q86UV6	Q86UV7
P49006	2	2	16.8753	0.00044236	0.00103458	6.18479	0.9997	HCTR	G1	19585.8	MARCKS-related protein OS=Homo sapiens OX=9606 GN=MARCKSL1 PE=1 SV=2	510.187	121.162	144.239	1472.15	2210.47	983.347	940.159	2441.18	1658.15	1487.18		P49006
O60784	3	1	16.6923	0.0162203	0.016497	4.55283	0.825247	HCTR	G1	54103.7	Target of Myb protein 1 OS=Homo sapiens OX=9606 GN=TOM1 PE=1 SV=2	0	0	59.4989	22.3979	136.801	69.6068	66.1765	232.454	83.4892	21.1472		O60784
Q9H0K6	3	2	16.6689	0.00411198	0.00555022	2.42658	0.96505	HCTR	G1	81442	Pseudouridylate synthase 7 homolog-like protein OS=Homo sapiens OX=9606 GN=PUS7L PE=1 SV=1	12659.7	5750.83	3874.26	16074.2	18430.5	18762	23703.5	11257.5	18214.8	19734.4		Q9H0K6
Q03014	2	1	16.5249	0.00367512	0.00512387	24.2929	0.970457	HCTR	G1	30135.7	Hematopoietically-expressed homeobox protein HHEX OS=Homo sapiens OX=9606 GN=HHEX PE=1 SV=1	20460.4	19.0108	3872.37	164364	244593	168954	238687	242890	180310	140544		Q03014
Q9UBL3	3	2	16.4723	0.0113776	0.012182	5.47296	0.876207	HCTR	G1	69350.3	Set1/Ash2 histone methyltransferase complex subunit ASH2 OS=Homo sapiens OX=9606 GN=ASH2L PE=1 SV=1	342.348	15.0986	124.735	301.54	788.539	1553.28	426.621	617.586	1573.04	896.955		Q9UBL3
Q96A32	3	1	16.3875	0.00189908	0.00315779	114.664	0.990381	HCTR	G1	19128.7	Myosin regulatory light chain 2_ skeletal muscle isoform OS=Homo sapiens OX=9606 GN=MYLPF PE=2 SV=1	0	0	5.00081	54.8136	168.166	96.5085	275.406	626.015	111.288	5.76644		Q96A32
Q8IWL3	3	3	16.2531	0.000729433	0.00150486	3.31915	0.998823	HCTR	G1	27764.4	Iron-sulfur cluster co-chaperone protein HscB_ mitochondrial OS=Homo sapiens OX=9606 GN=HSCB PE=1 SV=3	233.644	410.042	280.267	1250.92	1272.96	1182	1178.91	936.236	833.943	500.759		Q8IWL3
Q08499	3	1	16.1422	7.95937e-05	0.000306021	3.35849	1	HCTR	G1	91685.3	cAMP-specific 3'_5'-cyclic phosphodiesterase 4D OS=Homo sapiens OX=9606 GN=PDE4D PE=1 SV=2	324.209	271.504	301.694	775.767	1034.1	650.519	1502.19	1077.65	961.696	1030.58		Q08499
Q8NA77	3	2	16.0654	0.0271987	0.0251433	48.8544	0.731966	HCTR	G1	18697.5	Testis-expressed protein 19 OS=Homo sapiens OX=9606 GN=TEX19 PE=1 SV=1	0	0	14.8592	0	191.726	249.589	219.196	370.36	269.427	393.551		Q8NA77
Q15389	3	1	16.0101	0.0491701	0.0403218	6.25142	0.602393	HCTR	G1	58083.3	Angiopoietin-1 OS=Homo sapiens OX=9606 GN=ANGPT1 PE=1 SV=2	264.085	64.0486	246.63	92.3355	2389.84	1143.35	440.237	1771.72	1272.12	1274.27		Q15389
Q86V48	3	2	15.7965	7.74571e-05	0.00030008	44.7242	1	HCTR	G1	120845	Leucine zipper protein 1 OS=Homo sapiens OX=9606 GN=LUZP1 PE=1 SV=2	5.62621	0.642259	12.3409	371.539	348.049	285.477	434.633	128.77	262.671	110.867		Q86V48
O00744	3	2	15.7624	0.0117415	0.0125452	3.33894	0.872127	HCTR	G1	44426.2	Protein Wnt-10b OS=Homo sapiens OX=9606 GN=WNT10B PE=1 SV=2	28725.9	1800.23	16948.7	40275.6	46263.5	60349.5	48455.1	45958.8	56956.6	71610.6		O00744
P48304	2	1	15.7576	0.00106921	0.00200235	6.04222	0.997063	HCTR	G1	19064	Lithostathine-1-beta OS=Homo sapiens OX=9606 GN=REG1B PE=1 SV=1	34806.8	2513.97	5421.66	99885.6	59868.7	97587.4	92515.6	86099.3	92214.2	74433.5		P48304
A6NHR8	3	1	15.7432	0.00074147	0.00151843	6.46172	0.998773	HCTR	G1	47270.7	Putative protein FAM47D OS=Homo sapiens OX=9606 GN=FAM47DP PE=5 SV=3	687.457	1123.78	167.477	3039.44	4899.46	2366.53	5185.3	6280.02	3857.3	4205.73		A6NHR8
Q9UMR3	5	2	15.477	0.00938055	0.010603	6.02311	0.899349	HCTR	G1	49402.9	T-box transcription factor TBX20 OS=Homo sapiens OX=9606 GN=TBX20 PE=1 SV=4	1939.04	305.427	828.271	1033.84	4801.04	8356.82	10575.3	5920.55	6851.87	5644.56		Q9UMR3
Q9UJ98;P0CL83;P0CL84;P0CL85	3	2	15.4518	0.00322658	0.00469206	5.03206	0.975878	HCTR	G1	140345	Cohesin subunit SA-3 OS=Homo sapiens OX=9606 GN=STAG3 PE=1 SV=2	4291.82	612.402	931.556	5099.37	9760.82	10931.9	6084.02	11183.3	19621	5840.26		Q9UJ98	P0CL83	P0CL84	P0CL85
O95497	3	1	15.3871	0.0266563	0.0247774	4.60909	0.73599	HCTR	G1	57753.1	Pantetheinase OS=Homo sapiens OX=9606 GN=VNN1 PE=1 SV=2	3264.37	12.984	2192.77	8611.95	7076.17	8675.56	6564.34	6782.08	9401.66	11717		O95497
Q9UIK5	3	3	15.2918	0.0326784	0.0291984	3.09553	0.693998	HCTR	G1	43367.4	Tomoregulin-2 OS=Homo sapiens OX=9606 GN=TMEFF2 PE=1 SV=1	544.171	90.6571	494.977	1835.62	1320.18	757.677	1945.97	529.634	478.376	1293.02		Q9UIK5
Q8TEX9	3	2	15.236	5.81248e-05	0.000249992	15.4299	1	HCTR	G1	120255	Importin-4 OS=Homo sapiens OX=9606 GN=IPO4 PE=1 SV=2	84.9646	104.506	126.02	474.996	1803.65	1843.03	1156.87	2255.75	2499.12	1325.22		Q8TEX9
Q9BRX9	2	1	15.1636	0.000212396	0.000605582	4.44309	0.999973	HCTR	G1	35141.1	WD repeat domain-containing protein 83 OS=Homo sapiens OX=9606 GN=WDR83 PE=1 SV=1	2961.1	1206.68	1990.32	8159.8	6858.29	11795.5	12025.3	10581	9139.35	5283.14		Q9BRX9
Q3LI76	2	2	14.6129	0.0181277	0.0178642	3.56092	0.807026	HCTR	G1	15834	Keratin-associated protein 15-1 OS=Homo sapiens OX=9606 GN=KRTAP15-1 PE=1 SV=2	468.668	298.033	1567.04	4992.13	2099.26	2443.14	2193.61	4767.95	2065.87	828.645		Q3LI76
Q9UHG0	3	3	14.5633	0.00999959	0.0111537	2.08387	0.892041	HCTR	G1	52890.9	Doublecortin domain-containing protein 2 OS=Homo sapiens OX=9606 GN=DCDC2 PE=1 SV=2	598.207	243.95	225.428	702.526	684.092	854.054	1090.11	663.27	727.364	469.566		Q9UHG0
Q7LC44	2	2	14.2715	2.61487e-11	1.32708e-08	Infinity	1	HCTR	G1	45600.9	Activity-regulated cytoskeleton-associated protein OS=Homo sapiens OX=9606 GN=ARC PE=1 SV=1	0	0	0	251.624	210.831	178.952	212.461	343.844	235.114	221.019		Q7LC44
O43766	3	1	13.8993	0.000604834	0.00128975	22.2314	0.999278	HCTR	G1	42481.4	Lipoyl synthase_ mitochondrial OS=Homo sapiens OX=9606 GN=LIAS PE=1 SV=3	8199.56	119.776	63.5995	43631.6	61912.8	71272	81833.2	62686.1	45040.4	68474.7		O43766
Q8N957	2	1	12.5933	1.5781e-05	0.000121349	300.661	1	HCTR	G1	88516.7	Ankyrin repeat and fibronectin type-III domain-containing protein 1 OS=Homo sapiens OX=9606 GN=ANKFN1 PE=2 SV=2	29.4814	6.61937	0	5028.49	3682.84	3472.21	3044.54	3711.69	2573.26	3813.18		Q8N957
Q8TAG9	2	1	12.2431	0.000917828	0.00179158	11.8326	0.997935	HCTR	G1	94463.9	Exocyst complex component 6 OS=Homo sapiens OX=9606 GN=EXOC6 PE=1 SV=3	109.678	10.9741	122.464	430.408	1058.31	843.412	515.361	1631.06	946.884	1286.86		Q8TAG9
Q96QU8	2	1	11.9865	0.00145117	0.00255725	3.52433	0.994334	HCTR	G1	130138	Exportin-6 OS=Homo sapiens OX=9606 GN=XPO6 PE=1 SV=1	1061.54	1758.63	1265.74	6177.56	4116.51	5603.38	7160.27	5264.54	2765.26	2512.66		Q96QU8
A6NEF3;A6NEY3	2	1	11.8547	0.00468045	0.00618591	2.13692	0.957897	HCTR	G1	68019	Golgin subfamily A member 6-like protein 4 OS=Homo sapiens OX=9606 GN=GOLGA6L4 PE=3 SV=3	1505.06	1442.18	3435.01	3459.23	6330.2	5290.73	4929.51	4180.63	3764.82	3867.7		A6NEF3	A6NEY3
P22557	2	1	11.6835	0.000674673	0.00141526	3.92093	0.999036	HCTR	G1	65488.9	5-aminolevulinate synthase_ erythroid-specific_ mitochondrial OS=Homo sapiens OX=9606 GN=ALAS2 PE=1 SV=2	1504.09	1434.29	402.59	3534.04	3879.86	4332.72	4819.43	3392.46	5416.19	5191.31		P22557
Q86SG7	2	1	11.5475	0.000686348	0.00143346	2.50876	0.998993	HCTR	G1	23726.2	Lysozyme g-like protein 2 OS=Homo sapiens OX=9606 GN=LYG2 PE=1 SV=2	2112.55	2053.61	1058.58	4736.46	4164.41	4227.69	5361.39	4317.74	4861.94	2914.78		Q86SG7
O75840	2	2	11.4462	0.00254275	0.00387531	2.2599	0.983731	HCTR	G1	34103.2	Krueppel-like factor 7 OS=Homo sapiens OX=9606 GN=KLF7 PE=2 SV=1	19363.4	7618.76	12680.5	21136	27736.8	34815.2	28902.1	26019.8	31354.6	39180.5		O75840
Q96IS3	2	2	11.2949	0.0160842	0.0164244	2.97255	0.826585	HCTR	G1	20085.9	Retina and anterior neural fold homeobox protein 2 OS=Homo sapiens OX=9606 GN=RAX2 PE=1 SV=1	5885.97	3863.52	4303.98	5622.23	11186.4	15521.5	13758.8	22382.9	21995.6	7006.72		Q96IS3
P62070	2	2	11.2905	0.0148792	0.015411	2.21183	0.838658	HCTR	G1	23627.7	Ras-related protein R-Ras2 OS=Homo sapiens OX=9606 GN=RRAS2 PE=1 SV=1	18456.4	11917.8	6277.1	26316.3	25859.6	35340.4	39382.2	16988.7	16633.1	28634.2		P62070
P16298	2	2	11.2357	0.00735878	0.00874632	2.17031	0.924005	HCTR	G1	59708.7	Serine/threonine-protein phosphatase 2B catalytic subunit beta isoform OS=Homo sapiens OX=9606 GN=PPP3CB PE=1 SV=2	13021.7	11781.6	3506.18	20891.8	20703.7	20259.2	16915.6	20343.8	21173.2	23074		P16298
P0C1H6	2	2	11.1075	5.08335e-05	0.00023242	6.26661	1	HCTR	G1	17115.4	Histone H2B type F-M OS=Homo sapiens OX=9606 GN=H2BFM PE=1 SV=2	5586.02	1486.56	2931.01	26573.6	16624.6	20324.9	21207	17251.2	24685	19607.3		P0C1H6
Q14508	2	2	11.1013	0.00114324	0.00209462	10.7132	0.99659	HCTR	G1	13962.4	WAP four-disulfide core domain protein 2 OS=Homo sapiens OX=9606 GN=WFDC2 PE=1 SV=2	66.401	75.365	46.0815	259.88	679.286	1319.68	485.453	1175.75	591.564	184.076		Q14508
P17482	2	1	11.0958	2.96543e-05	0.000177058	11.4115	1	HCTR	G1	28229.7	Homeobox protein Hox-B9 OS=Homo sapiens OX=9606 GN=HOXB9 PE=1 SV=2	1092.86	317.434	423.844	4800.14	8884.76	8327.82	3611.69	7512.75	7847.46	7852.56		P17482
P0C2W1	2	1	11.0318	9.84511e-07	2.1724e-05	64.1533	1	HCTR	G1	31203	F-box/SPRY domain-containing protein 1 OS=Homo sapiens OX=9606 GN=FBXO45 PE=1 SV=1	30.3306	83.4085	28.0503	4077.24	3040.4	2527.17	2134.38	5234.92	1571.32	2639.16		P0C2W1
O94892	2	2	10.8419	0.000231136	0.000651692	87.5538	0.999963	HCTR	G1	76889.3	Zinc finger protein 432 OS=Homo sapiens OX=9606 GN=ZNF432 PE=1 SV=1	18.7605	0	15.8783	636.041	278.45	1810.11	1327.91	1375.79	1091.28	556.845		O94892
Q15916	2	1	10.7628	0.00933767	0.0105781	Infinity	0.899859	HCTR	G1	49262.3	Zinc finger and BTB domain-containing protein 6 OS=Homo sapiens OX=9606 GN=ZBTB6 PE=1 SV=1	0	0	0	125.28	78.1658	236.851	77.1024	28.1269	0	15.2252		Q15916
P63215	2	1	10.4174	0.010311	0.0114008	8.0322	0.88841	HCTR	G1	8532.89	Guanine nucleotide-binding protein G(I)/G(S)/G(O) subunit gamma-3 OS=Homo sapiens OX=9606 GN=GNG3 PE=1 SV=1	8973.76	408.832	2171.39	52025.5	16129.8	55508	39191.6	13781.8	34787	5118.79		P63215
Q96KS9	2	1	10.3621	0.000225556	0.000639511	123.932	0.999966	HCTR	G1	24353.6	Protein FAM167A OS=Homo sapiens OX=9606 GN=FAM167A PE=1 SV=1	61.7509	0	0	429.901	4534.12	2850.22	1583.66	2591.6	2336.46	3530.9		Q96KS9
Q9UQ49	2	2	10.3024	3.72441e-05	0.000198967	584.843	1	HCTR	G1	49449.6	Sialidase-3 OS=Homo sapiens OX=9606 GN=NEU3 PE=1 SV=1	23.4928	12.6367	0	1943.2	9335.84	5828.95	12297.1	13094.3	4596.37	2207.91		Q9UQ49
P62258	2	2	10.2599	0.00505597	0.0064634	7.22704	0.953133	HCTR	G1	29345	14-3-3 protein epsilon OS=Homo sapiens OX=9606 GN=YWHAE PE=1 SV=1	6118.87	7531.63	10200.3	123784	50400.7	56353.8	44954.2	71400.7	45423.1	9881.98		P62258
Q96NB3	2	1	10.2027	0.00259832	0.00391299	5.58308	0.983118	HCTR	G1	42169.8	Zinc finger protein 830 OS=Homo sapiens OX=9606 GN=ZNF830 PE=1 SV=2	16118.4	1445.74	2015.38	52408.4	16623.7	34750	40773.3	53572.3	22055.9	34881.9		Q96NB3
Q02577	2	1	10.1114	3.49823e-05	0.000194209	Infinity	1	HCTR	G1	15075	Helix-loop-helix protein 2 OS=Homo sapiens OX=9606 GN=NHLH2 PE=1 SV=1	0	0	0	40.9767	37.038	71.9217	65.8336	15.1235	23.8677	7.12758		Q02577
Q96MT1	2	1	10.0989	0.0212175	0.0204718	7.01245	0.779461	HCTR	G1	76586.8	RING finger protein 145 OS=Homo sapiens OX=9606 GN=RNF145 PE=2 SV=2	87.7584	0	211.904	634.277	321.059	950.674	751.29	1122.64	891.585	231.662		Q96MT1
P51858	2	2	10.0559	3.47172e-05	0.000194209	29.6708	1	HCTR	G1	26902.4	Hepatoma-derived growth factor OS=Homo sapiens OX=9606 GN=HDGF PE=1 SV=1	19.6886	140.671	116.33	1562.43	4061.38	3056.42	3348.98	3484.22	1811.64	1830.66		P51858
Q14114	2	1	9.91	0.000239774	0.00065424	3.59567	0.999958	HCTR	G1	109226	Low-density lipoprotein receptor-related protein 8 OS=Homo sapiens OX=9606 GN=LRP8 PE=1 SV=4	9767.36	4632.08	9586.09	31269.7	34244.3	34138.7	29207.5	32247.7	22350.2	17778		Q14114
O15379	2	1	9.8465	2.89773e-05	0.000175076	1233.85	1	HCTR	G1	49532.1	Histone deacetylase 3 OS=Homo sapiens OX=9606 GN=HDAC3 PE=1 SV=2	50.7715	0	0	4896.49	21951.3	27396.7	10586.6	34862.8	39629.8	6847.21		O15379
Q13239	2	1	9.3961	7.68379e-05	0.00030008	310.56	1	HCTR	G1	31441.4	Src-like-adapter OS=Homo sapiens OX=9606 GN=SLA PE=1 SV=3	524.022	2.97896	6.68106	19146.2	67075.6	43853.2	77557.2	112252	46520.6	20323.2		Q13239
P48506	2	2	9.2851	4.2996e-05	0.000213699	3.82743	1	HCTR	G1	73564.3	Glutamate--cysteine ligase catalytic subunit OS=Homo sapiens OX=9606 GN=GCLC PE=1 SV=2	12217.5	13266	7339.07	44014.3	47082.8	39449.7	54174.5	27659.7	43943.7	36803.2		P48506
A1Z1Q3	2	2	9.002	2.12538e-07	9.80597e-06	Infinity	1	HCTR	G1	47934.6	O-acetyl-ADP-ribose deacetylase MACROD2 OS=Homo sapiens OX=9606 GN=MACROD2 PE=1 SV=2	0	0	0	86.7253	194.546	272.653	430.117	331.443	98.3581	137.787		A1Z1Q3
Q9UH65	2	1	8.7876	0.000785384	0.00157546	5.93077	0.998584	HCTR	G1	69396.9	Switch-associated protein 70 OS=Homo sapiens OX=9606 GN=SWAP70 PE=1 SV=1	3239.17	1423.94	967.079	16134.4	7734.71	12997	16380.9	4461.39	11379.4	8825.33		Q9UH65
Q6ZUS5	2	1	8.376	0.00274761	0.00408929	11.2535	0.981445	HCTR	G1	33174.9	Coiled-coil domain-containing protein 121 OS=Homo sapiens OX=9606 GN=CCDC121 PE=1 SV=1	42.924	5.32979	0.602774	127.14	116.643	139.582	255.67	419.296	166.374	58.1762		Q6ZUS5
P01703	2	1	6.9005	4.62871e-05	0.000219545	34.8551	1	HCTR	G1	12472.7	Immunoglobulin lambda variable 1-40 OS=Homo sapiens OX=9606 GN=IGLV1-40 PE=1 SV=2	11322.3	1358.9	1268.01	99167	88790.9	221186	285252	153482	184000	102589		P01703
Q96GS6	2	1	5.5828	0.0108632	0.0117804	3.73262	0.882047	HCTR	G1	34617	Alpha/beta hydrolase domain-containing protein 17A OS=Homo sapiens OX=9606 GN=ABHD17A PE=1 SV=1	13.6685	22.0268	87.7521	148.159	80.3414	151.222	301.43	96.9852	72.5164	224.504		Q96GS6
Q96FQ6	2	2	4.9142	0.000150148	0.000472816	20.7436	0.999993	HCTR	G1	11858.4	Protein S100-A16 OS=Homo sapiens OX=9606 GN=S100A16 PE=1 SV=1	316.267	13.0003	38.5919	2045.5	1908.61	2694.15	3118.93	2324.54	3023.47	2689.8		Q96FQ6
[truncated: 78 more columns]

## Sheet: S4_G1vsCoP
Accession	Peptide count	Unique peptides	Confidence score	Anova (p)	q Value	Max fold change	Power	Highest mean condition	Lowest mean condition	Mass	Description	nico_17a	nico_19a	nico_20a	nico_39a	nico_44a	nico_46a	nico_71a	nico_72a	nico_86a	nico_89a	nico_91a	nico_92a	nico_93a	nico_109a	nico_112a	nico_144a	nico_36a	nico_60a	nico_69a	nico_77a	nico_88a	nico_90a	nico_99a	nico_113a	nico_125a	nico_167a	Spalte1	Spalte2	Spalte3	Spalte4	Spalte5	Spalte6	Spalte7	Spalte8	Spalte9	Spalte10	Spalte11	Spalte12
P02768;A6NCM1;O14972;O43861;P10588;Q01105;Q05516;Q96T51;Q9Y2R4	611	480	1997.17	9.87917e-10	1.82575e-08	5.01989	1	CoP	G1	71362.7	Serum albumin OS=Homo sapiens OX=9606 GN=ALB PE=1 SV=2	881337	588069	678241	3.30017e+06	2.90914e+06	2.99496e+06	3.16235e+06	3.07129e+06	3.64808e+06	3.42543e+06	4.19325e+06	3.70902e+06	3.35924e+06	3.79134e+06	4.82597e+06	5.68979e+06	1.63767e+06	2.74177e+06	3.36126e+06	2.53548e+06	2.52011e+06	3.40579e+06	4.14894e+06	5.17491e+06	4.98365e+06	4.06432e+06		P02768	A6NCM1	O14972	O43861	P10588	Q01105	Q05516	Q96T51	Q9Y2R4
P01023	367	266	1906.73	3.79175e-09	5.52663e-08	5.13191	1	CoP	G1	164717	Alpha-2-macroglobulin OS=Homo sapiens OX=9606 GN=A2M PE=1 SV=3	225072	148366	100554	1.10669e+06	766958	833868	669222	439116	601182	741923	805964	870800	783146	1.37239e+06	799094	468097	474998	600869	758127	828563	822915	847558	939326	882103	922151	1.31402e+06		P01023
P02787;P11441;Q6ZSR6;Q86TE4;Q9NPJ4	339	246	1537.51	1.67154e-08	1.81618e-07	7.45032	1	CoP	G1	79345.1	Serotransferrin OS=Homo sapiens OX=9606 GN=TF PE=1 SV=3	362238	220578	107172	1.68862e+06	2.14081e+06	2.17639e+06	1.55292e+06	1.39983e+06	1.64688e+06	2.01605e+06	2.37839e+06	1.6894e+06	1.89576e+06	1.83286e+06	1.89793e+06	408377	1.02515e+06	1.89787e+06	1.65179e+06	1.39191e+06	1.7535e+06	2.77188e+06	1.3151e+06	1.38544e+06	2.33637e+06	1.15828e+06		P02787	P11441	Q6ZSR6	Q86TE4	Q9NPJ4
P08603	205	132	1369.26	0.00504719	0.00821841	2.52895	0.996204	CoP	G1	143773	Complement factor H OS=Homo sapiens OX=9606 GN=CFH PE=1 SV=4	85007.2	50625	36254.3	167181	184562	135961	140822	114709	129578	186975	144525	221641	173166	138804	138906	18597.4	84182.2	175081	157979	184122	145545	169325	154378	128297	152033	86268.8		P08603
P00450	179	142	1243.65	1.22955e-06	6.99778e-06	3.34004	1	CoP	G1	123061	Ceruloplasmin OS=Homo sapiens OX=9606 GN=CP PE=1 SV=1	109297	53612.6	64844.8	342554	183695	218918	226480	228968	213455	251954	321153	439351	293852	218559	290702	157582	138422	288167	154767	275128	146134	237953	253837	302280	280551	367646		P00450
P01031	157	115	1171.4	1.15382e-06	6.6299e-06	9.85823	1	CoP	G1	190016	Complement C5 OS=Homo sapiens OX=9606 GN=C5 PE=1 SV=4	65372.3	15239.9	15019.9	432755	311269	299362	200102	244721	269079	370339	389468	320665	343621	714746	224037	31834	211128	303142	385259	330220	498286	418910	356113	143924	209747	219123		P01031
P02671	130	104	888.109	9.73058e-05	0.000269441	4.34899	1	CoP	G1	95714.5	Fibrinogen alpha chain OS=Homo sapiens OX=9606 GN=FGA PE=1 SV=2	8862.03	6332.01	3468.16	24114.8	37345.6	36040	17401.8	11304.8	17148	12108.7	47628.3	41297	38539.4	25461.7	49867.3	12003.7	23806.4	18168.4	18307.2	9063.8	16838.4	44085.2	31251.9	38285	24411.4	27760.3		P02671
P00747;Q6NXR4	114	76	862.605	0.0172599	0.0243263	2.18391	0.969857	CoP	G1	93306.4	Plasminogen OS=Homo sapiens OX=9606 GN=PLG PE=1 SV=2	353918	230410	211761	529030	425640	323737	383679	149856	330360	219916	850506	712206	679716	763718	791295	691643	329000	476709	732794	438828	730615	794446	618717	756678	862089	737992		P00747	Q6NXR4
P06727;A0A1B0GUS4;P68036	107	77	786.266	0.000170681	0.000436894	4.11661	0.999999	CoP	G1	45399.1	Apolipoprotein A-IV OS=Homo sapiens OX=9606 GN=APOA4 PE=1 SV=3	30011.1	16979.8	7091.82	81330.9	42400	76239.2	51238.5	55445.4	64897.2	15531.1	64183.3	115564	61848.6	83910.7	70983.9	28326.6	50842.5	37823.4	110614	91648.1	103936	69813.4	97713.5	75326.9	193089	64179.4		P06727	A0A1B0GUS4	P68036
P00738	132	75	759.261	3.17828e-07	2.26108e-06	6.55738	1	CoP	G1	45889.7	Haptoglobin OS=Homo sapiens OX=9606 GN=HP PE=1 SV=1	632520	118086	259472	2.62889e+06	2.79131e+06	1.58255e+06	1.82711e+06	2.71921e+06	1.40162e+06	3.17282e+06	1.682e+06	6.35821e+06	2.61916e+06	2.63328e+06	1.57855e+06	1.04621e+06	882068	2.47969e+06	1.37575e+06	2.70114e+06	1.71221e+06	1.87468e+06	2.27417e+06	2.00563e+06	2.183e+06	1.25066e+06		P00738
P00734	97	71	701.79	5.76079e-08	5.29631e-07	2.78462	1	CoP	G1	71519.7	Prothrombin OS=Homo sapiens OX=9606 GN=F2 PE=1 SV=2	27414.2	15797.3	20297.2	54420.8	65434.5	67382.8	54027.2	57961.5	44016.1	69953.3	67779.7	75813.6	61447.2	58221.6	63479.3	54524.2	35302.9	71049.1	57828.8	53783	43489.2	54918.5	63857	60356.1	83208.8	37579.4		P00734
P00751	102	77	667.044	1.086e-08	1.35205e-07	4.57708	1	CoP	G1	86901.6	Complement factor B OS=Homo sapiens OX=9606 GN=CFB PE=1 SV=2	35194.6	33389.6	39971.7	176520	178693	175112	151145	146597	188965	178216	179376	235381	194757	189363	169341	72492.2	88691.2	232312	160981	165211	184109	134028	174991	174680	175643	82723.5		P00751
P02647;P01892;P05534;P07316;P10316;P30447;P60903;P63241;Q12841;Q6NXT1;Q8WXI9;Q96EF0	148	116	651.87	8.36376e-06	3.52349e-05	3.08356	1	CoP	G1	30777.9	Apolipoprotein A-I OS=Homo sapiens OX=9606 GN=APOA1 PE=1 SV=1	491254	280063	284794	835328	1.42423e+06	1.18086e+06	1.16752e+06	993953	1.15102e+06	1.31663e+06	1.17236e+06	1.13387e+06	985049	1.24359e+06	1.34356e+06	757534	658284	876823	464111	892161	708749	654174	1.38931e+06	1.43638e+06	1.60575e+06	1.57584e+06		P02647	P01892	P05534	P07316	P10316	P30447	P60903	P63241	Q12841	Q6NXT1	Q8WXI9
P02790;P41247;Q9Y5G2	118	81	649.008	0.0157305	0.0224354	2.06209	0.973832	CoP	G1	52417.8	Hemopexin OS=Homo sapiens OX=9606 GN=HPX PE=1 SV=2	421242	295033	212787	951236	831499	730616	408381	277890	913413	765363	657737	922436	636391	522377	577311	300810	520137	797675	761923	321150	1.0513e+06	1.08674e+06	443104	436139	507574	266674		P02790	P41247	Q9Y5G2
P20742	98	58	626.641	5.01803e-09	6.97379e-08	3.32563	1	CoP	G1	165346	Pregnancy zone protein OS=Homo sapiens OX=9606 GN=PZP PE=1 SV=4	131003	85552.3	61806.2	348485	245450	318059	355279	450032	380658	344517	257981	310358	292176	401629	289240	256457	229287	311995	325363	355575	344798	298363	282090	232962	289334	177163		P20742
P0DOX5	46	8	613.906	5.45254e-07	3.66112e-06	6.23783	1	CoP	G1	49956.2	Immunoglobulin gamma-1 heavy chain OS=Homo sapiens OX=9606 PE=1 SV=2	13185.1	2393.5	9517.2	78058.7	73069	29554.8	38639.8	44477.6	39828.1	54876.4	72125.3	52993.1	83090	56138.3	52641.8	20887.1	44012.9	44380.3	69124.7	58854.5	76512.1	53140.2	20624.2	49948.9	65623.2	21561.9		P0DOX5
P10643;P23025	69	57	609.872	7.7093e-11	2.00305e-09	3.46318	1	CoP	G1	96711.9	Complement component C7 OS=Homo sapiens OX=9606 GN=C7 PE=1 SV=2	270674	144129	166619	734646	599267	639550	631420	651426	788483	601732	688595	735882	592373	772548	769265	681367	401500	553784	591679	584867	712396	700376	796712	720714	921974	566787		P10643	P23025
P01871	118	69	601.244	0.000216074	0.000538016	6.13498	0.999997	CoP	G1	50124.1	Immunoglobulin heavy constant mu OS=Homo sapiens OX=9606 GN=IGHM PE=1 SV=4	140587	119478	71224.3	1.77171e+06	561428	506964	212896	751534	673952	716686	477757	523110	829123	370335	1.38423e+06	122100	283266	342952	982801	424237	1.70481e+06	300272	461961	535605	646072	998329		P01871
P43652	79	55	590.94	2.98983e-05	0.000101517	12.1604	1	CoP	G1	71008.1	Afamin OS=Homo sapiens OX=9606 GN=AFM PE=1 SV=1	49848.9	13557	20880.1	426287	432884	203348	388732	414765	292556	706098	244234	276011	225578	636045	140252	22456.8	164163	434620	954363	355999	619987	151557	268189	122498	224088	153263		P43652
P02774	118	92	575.635	0.00402217	0.00682846	3.40603	0.997529	CoP	G1	54514.4	Vitamin D-binding protein OS=Homo sapiens OX=9606 GN=GC PE=1 SV=2	148719	43060.3	33538.2	393762	410904	297368	247081	323251	155500	346163	341031	343654	196323	323614	172209	19482.1	95157	321109	176980	310002	260936	306305	171399	172892	366611	131969		P02774
P06681	70	50	570.323	0.000245764	0.000606886	2.39892	0.999996	CoP	G1	84636.6	Complement C2 OS=Homo sapiens OX=9606 GN=C2 PE=1 SV=2	26104.4	23042.5	18345.2	35758.6	64043.3	50790.8	63972.6	38510.6	49642.1	60342.8	39697.2	45242.5	62937.7	47554.6	47767.4	19736.7	54107.3	70098.7	75648.6	52015.5	73854.3	70807.4	71927.9	50628.1	66806.2	29406.3		P06681
P02748	83	61	543.471	0.000377665	0.000888889	3.28376	0.999988	CoP	G1	64656.2	Complement component C9 OS=Homo sapiens OX=9606 GN=C9 PE=1 SV=2	161295	52083.2	155447	438687	138617	353199	322330	366601	705129	351730	254329	460276	286064	486622	464276	598974	135052	295147	473837	168802	536412	289307	665947	418351	655876	419773		P02748
P19827	76	52	542.598	1.37604e-05	5.33966e-05	2.69718	1	CoP	G1	101846	Inter-alpha-trypsin inhibitor heavy chain H1 OS=Homo sapiens OX=9606 GN=ITIH1 PE=1 SV=3	90900.2	59529.8	44688.3	170094	215498	274671	90140.4	202514	175497	219369	223447	194477	168523	205595	180374	104800	135321	234964	138040	127540	97817.2	206422	170506	171934	199519	127669		P19827
P09871	61	44	540.957	0.0311918	0.0386721	3.19272	0.929944	CoP	G1	78224.3	Complement C1s subcomponent OS=Homo sapiens OX=9606 GN=C1S PE=1 SV=1	20131.3	23560.6	11603.6	45908.4	55227.8	69860	45284.9	1960.87	68309.7	41905.3	78223	89133.5	80110.3	86377.6	84026.1	43521.9	24252	59484.6	47703.2	43136.3	50833.6	77257.8	57905.5	78957.6	71075.6	53037.7		P09871
P01042	68	50	537.874	5.95904e-07	3.91327e-06	4.94967	1	CoP	G1	73041	Kininogen-1 OS=Homo sapiens OX=9606 GN=KNG1 PE=1 SV=2	66669.5	34901.5	17000.2	214684	252951	274741	135320	153547	192408	163291	252845	261226	273488	176601	223292	83450.5	70076.4	294200	132561	171392	152784	294160	161555	189639	222457	152812		P01042
P0DOX6	47	13	536.721	0.000446075	0.00102134	3.21931	0.999982	CoP	G1	64284.4	Immunoglobulin mu heavy chain OS=Homo sapiens OX=9606 PE=1 SV=2	18912.3	26522.5	12402.9	79544.4	37020.2	67785.1	23363.6	79916.7	48015.8	55083.7	35291.5	150736	61624.2	34998.4	102596	27233.6	59428.1	51725.5	70898.1	34096.7	87408.9	50587.8	46601.5	51245.7	71184.7	101129		P0DOX6
P01857	123	53	533.851	2.10951e-05	7.78163e-05	4.83741	1	CoP	G1	36619.2	Immunoglobulin heavy constant gamma 1 OS=Homo sapiens OX=9606 GN=IGHG1 PE=1 SV=1	388615	128215	290651	1.83834e+06	1.80857e+06	319829	1.2102e+06	1.38281e+06	411953	910875	1.45864e+06	1.45736e+06	2.3229e+06	1.28487e+06	1.58894e+06	1.07185e+06	1.00986e+06	967802	1.02822e+06	2.38325e+06	1.45755e+06	729086	986104	1.76016e+06	1.54683e+06	1.01089e+06		P01857
Q8IWJ2	85	45	500.189	5.48096e-09	7.27862e-08	5.12994	1	CoP	G1	196993	GRIP and coiled-coil domain-containing protein 2 OS=Homo sapiens OX=9606 GN=GCC2 PE=1 SV=4	11622.9	8998.73	15100.9	51872.7	120088	50618.5	61567.1	57017	56379.5	85657.6	80916.7	43474.4	44881.4	48692.4	81627.9	62536.5	48151.7	64956.2	26013.7	58596.4	62686.1	44328.7	57317.8	61195.4	79848.6	56525.7		Q8IWJ2
P05546	60	43	482.158	2.97307e-12	1.62035e-10	3.48192	1	CoP	G1	57241.8	Heparin cofactor 2 OS=Homo sapiens OX=9606 GN=SERPIND1 PE=1 SV=3	43174.8	41833.9	49773.8	146018	157933	148168	173746	174293	141372	161773	145140	145414	165963	160204	135844	184720	123115	159003	118258	154515	105170	142610	177987	193438	216143	167152		P05546
P02649	70	52	477.973	1.05285e-05	4.28009e-05	3.19302	1	CoP	G1	36268.2	Apolipoprotein E OS=Homo sapiens OX=9606 GN=APOE PE=1 SV=1	55645	37766.9	45863.3	151829	118166	121472	138741	128613	129060	113232	225228	149203	241653	110674	215626	96227.9	134910	110382	83539.2	86299.5	106997	244215	248880	139264	206094	109130		P02649
P13671	63	40	472.811	1.72501e-06	9.37138e-06	4.27073	1	CoP	G1	108436	Complement component C6 OS=Homo sapiens OX=9606 GN=C6 PE=1 SV=3	259022	133982	90672.4	858407	821403	793258	643317	624668	858916	811070	720318	868697	646734	874598	634098	226336	518925	829746	823965	548139	743690	1.14586e+06	602130	391416	552887	298093		P13671
P07358	61	45	472.203	8.15499e-07	5.07641e-06	4.23152	1	CoP	G1	68757.8	Complement component C8 beta chain OS=Homo sapiens OX=9606 GN=C8B PE=1 SV=3	15167.3	8285.13	14549.6	40561.1	51570.2	32929.7	67468.5	59775.8	38613.5	52389.5	79607.8	46613	51954	46189.7	63341.4	72090.6	50679.5	42002.8	25428	63004.2	40517.4	25548.5	35412.8	88075.6	76524.4	82550.3		P07358
P03952	63	44	463.894	1.59632e-11	5.61147e-10	17.7081	1	CoP	G1	73479.8	Plasma kallikrein OS=Homo sapiens OX=9606 GN=KLKB1 PE=1 SV=1	4116.13	538.707	1382.03	38219.6	33708.7	23403.6	66470.7	64380.6	27547.5	44294.4	30105.1	47402.5	37778	28088.8	29844.8	29721.5	31464.3	34227.4	25358.2	64243.2	26009	20869	25430.1	34981.1	33830.5	22198.5		P03952
P10909	69	47	454.253	0.000532855	0.00120162	2.04112	0.999972	CoP	G1	53065	Clusterin OS=Homo sapiens OX=9606 GN=CLU PE=1 SV=1	67141.8	43402.1	33524.3	80537.7	73338.2	113927	109275	92998.4	114593	148789	79421.7	152166	95816.1	129987	101923	51624.4	59626.6	99459.6	64687.2	88126.6	64236.7	81522.2	113386	99585	126616	112819		P10909
P01861	53	28	449.317	2.22318e-05	8.05299e-05	4.18346	1	CoP	G1	36453.8	Immunoglobulin heavy constant gamma 4 OS=Homo sapiens OX=9606 GN=IGHG4 PE=1 SV=1	198846	174257	39268.8	853639	893815	386338	866580	621285	137670	574187	383031	558203	348029	674055	551529	910005	860453	669424	533491	573713	727140	486316	392767	340880	441626	441903		P01861
P00739;P11488;Q5VV43;Q8IVW4;Q93100;Q96M89;Q9NTZ6;Q9UL68;Q9Y581	112	58	447.973	0.0031044	0.00557107	3.15607	0.998513	CoP	G1	39542.9	Haptoglobin-related protein OS=Homo sapiens OX=9606 GN=HPR PE=2 SV=2	35676.7	45585.8	46860.3	138790	153647	119542	101074	146869	83199.6	226228	114174	409972	173574	203464	69408.1	32321.5	85059.3	198560	77553	218728	80223.4	90236.9	107824	94214.2	97984.9	77484.1		P00739	P11488	Q5VV43	Q8IVW4	Q93100	Q96M89	Q9NTZ6	Q9UL68	Q9Y581
P06396	67	46	447.12	5.61012e-05	0.00016847	3.77215	1	CoP	G1	86096.8	Gelsolin OS=Homo sapiens OX=9606 GN=GSN PE=1 SV=1	33216	29352.4	19461.8	128673	128149	103638	99133.6	15950.2	57338.1	86168.8	127880	127060	106852	97065.2	102633	77418.7	107036	105601	111170	89042.6	131357	127917	138590	104905	108616	90102.9		P06396
Q06033	59	41	441.606	0.00112871	0.00235019	2.0048	0.99983	CoP	G1	100135	Inter-alpha-trypsin inhibitor heavy chain H3 OS=Homo sapiens OX=9606 GN=ITIH3 PE=1 SV=2	37166.8	33261	20690.5	67508.6	74722.8	72144.3	55462	49786.1	54102.8	81429.6	63826.4	50267.1	55010.2	52372	92520.1	39039.3	32327.1	74880.9	64289.3	80026.5	71496.1	49754	61472.1	64748.3	67878.8	25433.1		Q06033
P00736	56	42	431.799	4.78188e-05	0.000148063	2.374	1	CoP	G1	81658.4	Complement C1r subcomponent OS=Homo sapiens OX=9606 GN=C1R PE=1 SV=2	91594.8	46210.6	38473.1	153639	168212	184492	141860	171289	192919	170677	157953	132080	138843	175230	110002	71282.4	75993.4	187931	141298	116270	102147	143357	115220	104980	97437.2	155275		P00736
P01859	110	56	427.716	8.63344e-09	1.09772e-07	10.1542	1	CoP	G1	36528	Immunoglobulin heavy constant gamma 2 OS=Homo sapiens OX=9606 GN=IGHG2 PE=1 SV=2	32823.1	8330.44	41457.2	357588	442010	172930	343960	495401	349492	235798	270381	246872	120748	426436	270106	326892	211425	265167	217281	229151	555681	143561	162982	175420	247546	164326		P01859
P02749	66	49	414.685	4.10959e-10	8.77092e-09	16.5173	1	CoP	G1	39609.8	Beta-2-glycoprotein 1 OS=Homo sapiens OX=9606 GN=APOH PE=1 SV=3	29841.9	5405.36	5829.13	204138	273625	293913	232785	69640.4	247374	191956	294548	245218	131228	283062	265531	163518	135542	216605	216395	242874	291172	306217	222522	279993	325674	68080.4		P02749
P0DOX2	39	13	412.668	0.000172537	0.000436894	2.6576	0.999999	CoP	G1	49846.7	Immunoglobulin alpha-2 heavy chain OS=Homo sapiens OX=9606 PE=1 SV=2	21682.5	17163.8	13684.5	49247	53574.3	56754.9	34622.2	36931.7	37977.5	43788.7	39132.4	42255.3	89663.8	69410.3	61412	22807.8	31823.4	27368.3	45391.5	39628.4	76999.8	22708.7	53890	56657.4	38696.6	39570.2		P0DOX2
P04004;Q99943	69	53	373.77	1.55747e-06	8.61789e-06	2.94492	1	CoP	G1	55104	Vitronectin OS=Homo sapiens OX=9606 GN=VTN PE=1 SV=1	70066.8	34494.7	45610.9	147157	196354	161087	137854	61514.1	175425	159110	135438	170603	171317	148045	138155	93887.4	92909.7	178769	157415	185209	136939	119648	149072	158704	200320	115612		P04004	Q99943
P04217	55	43	364.437	3.71982e-07	2.58481e-06	3.02751	1	CoP	G1	54823.8	Alpha-1B-glycoprotein OS=Homo sapiens OX=9606 GN=A1BG PE=1 SV=4	97689.3	62057.2	58582	203250	323396	210267	205054	212680	241386	274948	248058	329027	232891	284896	213807	97118.7	146137	257354	183370	189039	212851	209045	206530	187661	228977	169859		P04217
P25311	56	43	358.572	0.000133403	0.000354313	3.26253	0.999999	CoP	G1	34486.9	Zinc-alpha-2-glycoprotein OS=Homo sapiens OX=9606 GN=AZGP1 PE=1 SV=2	48676.6	22226.3	19702	106295	97328.5	111432	86010.5	43979.1	116491	85994	90683.8	154828	96721.7	91913.3	128521	100214	77663.2	80716.8	51241.1	27383	56419.1	101517	121977	151163	167384	120397		P25311
P01876	87	46	355.518	3.26876e-05	0.000109041	4.26274	1	CoP	G1	38510.1	Immunoglobulin heavy constant alpha 1 OS=Homo sapiens OX=9606 GN=IGHA1 PE=1 SV=2	748815	168549	124371	1.13062e+06	2.44016e+06	1.56775e+06	954904	1.38345e+06	688587	2.64821e+06	1.17832e+06	1.52751e+06	2.9084e+06	1.92408e+06	1.37356e+06	581927	803133	1.80598e+06	1.17779e+06	2.36431e+06	2.21384e+06	746561	1.41188e+06	1.44058e+06	1.23334e+06	540063		P01876
O00750	54	28	343.805	2.41456e-07	1.78428e-06	5.19772	1	CoP	G1	186935	Phosphatidylinositol 4-phosphate 3-kinase C2 domain-containing subunit beta OS=Homo sapiens OX=9606 GN=PIK3C2B PE=1 SV=2	13994.1	6947.83	9523.36	53100.2	36046.5	40723.9	49795.9	38003.6	35519.4	28919.9	82940.4	57579.9	100801	47504.5	78692.9	35562.5	42663.9	39697.5	28560.7	32975.4	47192.7	92259.5	85147.6	48006.2	67615.5	44708.8		O00750
A5A3E0;P0CG39	51	2	334.017	0.0156688	0.0224354	3.05936	0.973989	CoP	G1	123099	POTE ankyrin domain family member F OS=Homo sapiens OX=9606 GN=POTEF PE=1 SV=2	935.373	280.492	629.66	2807.2	2408.65	3171.88	2809.64	948.684	3304.67	1839.37	1976.7	189.718	1474.76	1500.69	1071.18	4552.95	2400	2594.76	1178.62	1250.44	785.107	1892.82	1405.25	1125.53	1888.37	710.043		A5A3E0	P0CG39
P23142	43	30	313.32	9.54237e-13	8.14634e-11	18.6276	1	CoP	G1	81320.1	Fibulin-1 OS=Homo sapiens OX=9606 GN=FBLN1 PE=1 SV=4	46747.4	4279.97	21669.4	461497	487801	544314	565011	327606	581278	493357	496284	375408	402324	554933	401558	357205	286602	559361	473278	512746	362453	387936	460407	478116	427056	385389		P23142
P04264	43	24	311.042	3.55989e-06	1.72956e-05	4.79826	1	CoP	G1	66209.9	Keratin_ type II cytoskeletal 1 OS=Homo sapiens OX=9606 GN=KRT1 PE=1 SV=6	8849.27	5842.01	3630.04	46203.4	41489.9	27960	31332.2	24994.7	32407.1	41400	36528.7	47187.1	31349	32103.3	19513.4	6818.36	15790.7	34957.6	29051	28732.4	28203.1	32271.6	19422.3	17071.6	21283.8	27908.4		P04264
P05160	45	30	297.192	0.0310303	0.0386322	2.08883	0.930429	CoP	G1	77791.9	Coagulation factor XIII B chain OS=Homo sapiens OX=9606 GN=F13B PE=1 SV=3	17899.7	11820.9	9306.31	25742.5	16314	27655.9	30620	15108.2	56918.9	32736.3	11152.6	21215	10727.6	17834.3	14009.8	39644.2	18233.5	21249.4	47983.7	20363.8	53706	49793.2	24732.4	17372.3	28849.6	23028.2		P05160
P04196	46	36	283.806	0.000927457	0.00195845	4.85844	0.999892	CoP	G1	60547.8	Histidine-rich glycoprotein OS=Homo sapiens OX=9606 GN=HRG PE=1 SV=1	138292	53510.2	67073.2	587380	582897	545734	270347	215390	595061	689653	578457	546855	445162	508105	180920	141058	406929	571211	508455	232123	594438	646809	118342	128272	474652	74347.9		P04196
P02765	47	30	279.688	0.0229513	0.0306521	2.12386	0.954178	CoP	G1	40139.2	Alpha-2-HS-glycoprotein OS=Homo sapiens OX=9606 GN=AHSG PE=1 SV=2	29596.1	16086.3	21186	97480.9	107091	52385.7	41330.5	37600.9	67063.5	41084.8	36435.2	28420.6	28472.7	32127.6	27334	19182	25745.2	56141.7	42536.4	44370.2	58799.1	43041.8	45925.2	69048.6	69933	17261		P02765
Q08380	45	33	278.268	2.0381e-07	1.54305e-06	10.2377	1	CoP	G1	66243.5	Galectin-3-binding protein OS=Homo sapiens OX=9606 GN=LGALS3BP PE=1 SV=1	59679.5	15685	16527.5	307223	291931	252584	166022	189925	184729	238842	596384	401446	427759	200610	665789	122539	207574	202154	140251	132929	192019	714399	266490	461178	519364	330401		Q08380
Q8IVU3	42	30	277.703	5.01015e-06	2.3031e-05	2.00528	1	CoP	G1	116609	Probable E3 ubiquitin-protein ligase HERC6 OS=Homo sapiens OX=9606 GN=HERC6 PE=1 SV=2	86787.8	60552	25302.3	128558	121403	125765	132751	139212	133285	131081	121759	91405.5	106831	123181	100956	86636.2	98312.9	133856	113538	119189	110018	110371	114255	110715	113655	87438.4		Q8IVU3
P04083	40	24	267.612	1.8714e-05	7.07804e-05	3.9779	1	CoP	G1	38942.4	Annexin A1 OS=Homo sapiens OX=9606 GN=ANXA1 PE=1 SV=2	29520.4	15117.8	16727.9	98351.3	80885.4	99565.5	68779.5	25090.9	58038.2	64229.9	89921.6	109567	102973	109177	107082	25802.7	51500.3	81962.6	75806	126423	61202.1	105353	93199.5	77266.6	98971.5	60349.3		P04083
P07996	45	29	263.558	0.0150242	0.0215826	2.65133	0.975623	CoP	G1	133375	Thrombospondin-1 OS=Homo sapiens OX=9606 GN=THBS1 PE=1 SV=2	15404.7	8777.57	9883.75	41259.5	38652	44795.7	29118.5	28720.9	20120.3	20437.6	41366.2	56538.8	12372.3	20612.2	8864.43	32362.5	41075.3	29126.5	19030.4	47475.2	18408.2	52762	12129.9	13180.4	51873	12173.8		P07996
P27169	29	22	263.323	6.24677e-05	0.000184803	4.12248	1	CoP	G1	39902.4	Serum paraoxonase/arylesterase 1 OS=Homo sapiens OX=9606 GN=PON1 PE=1 SV=3	17994.9	8945.56	10926.1	50618.2	75984.2	56695.7	58392.8	18674.3	43862.1	74413.5	64735	49524.3	46981	61250.7	64608.8	10274.7	43357.3	55890.3	32345.7	55281.5	40529.8	82799.7	51518	30327.4	64260.8	64474.1		P27169
P05543	35	25	258.421	0.0115524	0.0172159	2.70009	0.983938	CoP	G1	46666.8	Thyroxine-binding globulin OS=Homo sapiens OX=9606 GN=SERPINA7 PE=1 SV=2	9115.51	6624.93	4220.91	30239	20831.3	16242.8	15961.9	2595.29	16168.3	9417.98	13360.9	20572	25607.5	15181.1	23968.9	4810.93	15234.4	18263.1	18502.1	11828.4	27695.4	24609.6	17671.7	23474.1	26602.7	14373.4		P05543
O43866	36	29	256.7	4.52475e-05	0.000143066	10.6987	1	CoP	G1	39627.6	CD5 antigen-like OS=Homo sapiens OX=9606 GN=CD5L PE=1 SV=1	12649.4	4208.05	4133.84	143473	130061	110753	25722.8	34575	121496	121659	52802.1	35632.3	63844.3	42613.1	120939	6121.54	41395.9	100581	111703	40912.6	138479	84488.9	38817.4	53983	79050.1	22676.2		O43866
Q03591	31	8	251.759	2.32588e-05	8.27336e-05	3.2345	1	CoP	G1	38791.2	Complement factor H-related protein 1 OS=Homo sapiens OX=9606 GN=CFHR1 PE=1 SV=2	5124.51	3605.51	2456.64	13188.3	14603.6	13993.3	11555	11563.5	17712.6	10363.5	13600.9	13553.9	13640.8	13168.8	12629.4	8496.59	9558.01	16677.8	15831.4	12688.2	10507.9	15530.2	9030.71	6868.21	9449.51	3193.19		Q03591
P00748	38	23	250.485	0.00511532	0.00830672	4.24878	0.996108	CoP	G1	70073.2	Coagulation factor XII OS=Homo sapiens OX=9606 GN=F12 PE=1 SV=3	2868.59	704.9	1249.2	4013.45	3958.4	6172.68	2673.43	5286.67	4892.4	3333.94	3212.43	14581.3	7718.63	10407.4	5516.26	505.409	3890.08	6792.68	13950.9	3684.09	9624.9	17092.4	3516.61	6649.25	9248.96	10371.7		P00748
Q2M389	43	19	243.21	4.64965e-05	0.000144718	6.28992	1	CoP	G1	137430	WASH complex subunit 4 OS=Homo sapiens OX=9606 GN=WASHC4 PE=1 SV=2	15842.9	8214.48	3406.86	60279.9	91704.5	71011.4	79961.6	87190	34598.6	70294.7	44462.1	47038.9	67104.7	35970.5	49644.8	7264	25146.8	70525	32204.4	147877	52984.8	30186.2	33801.8	75165.1	71123.5	38858.1		Q2M389
P01834	75	51	243.068	6.04917e-11	1.65799e-09	3.35496	1	CoP	G1	11936.1	Immunoglobulin kappa constant OS=Homo sapiens OX=9606 GN=IGKC PE=1 SV=2	1.94276e+06	1.20225e+06	735441	4.57402e+06	5.2462e+06	4.52115e+06	4.75806e+06	4.48593e+06	4.04027e+06	4.54799e+06	4.14356e+06	5.43658e+06	4.69521e+06	4.2416e+06	4.52544e+06	3.51136e+06	3.64932e+06	4.53247e+06	3.73217e+06	5.112e+06	4.71445e+06	3.87733e+06	3.93245e+06	3.85268e+06	4.43941e+06	3.24073e+06		P01834
P02753	35	27	238.545	0.00207197	0.00405965	2.4602	0.999352	CoP	G1	23352.2	Retinol-binding protein 4 OS=Homo sapiens OX=9606 GN=RBP4 PE=1 SV=3	16220.8	8507.8	13002.6	28212.4	17403	20601.9	26211.3	32593.6	20749.8	18490.5	16739.7	82430.6	23134.7	21906.9	42277.7	31203.1	34578.5	28566.1	39178.6	14800.5	34405.8	27423.4	21875.1	30243.6	46080.8	52560.8		P02753
P68871	44	30	236.34	0.00173161	0.00342648	3.23977	0.999559	CoP	G1	16112.5	Hemoglobin subunit beta OS=Homo sapiens OX=9606 GN=HBB PE=1 SV=2	56411.3	52007.3	37015.1	127431	116883	134311	100624	257235	63374.4	155671	77612.4	484663	142737	84813.2	197850	46007.8	210602	160586	168936	98687.4	114264	155461	126466	116334	186515	285252		P68871
P35858	30	20	230.862	0.00128192	0.00263253	3.39995	0.999773	CoP	G1	66776.4	Insulin-like growth factor-binding protein complex acid labile subunit OS=Homo sapiens OX=9606 GN=IGFALS PE=1 SV=1	2092.83	1926.66	6910.77	15507.5	11502.5	7867.04	14045.7	16183.1	16066.7	1769.67	12647.4	13576.6	13580.6	16254.7	13226.2	14940.5	9563.02	14690.5	15847.4	16368.9	10986.1	16445.8	12286	2554.83	7982.11	11017.9		P35858
Q96PD5	32	26	220.28	4.15916e-06	2.00442e-05	2.63635	1	CoP	G1	62787.4	N-acetylmuramoyl-L-alanine amidase OS=Homo sapiens OX=9606 GN=PGLYRP2 PE=1 SV=1	20819.7	18397.5	11469.8	45532.8	59690	41077.6	47518.7	38968	26817	41504.8	41421	52380.7	62235.8	34651.4	51970	41445.8	38818.7	47545.4	24307.7	65672.9	40537.3	27524.4	43709.9	55364.1	57634.6	38155.4		Q96PD5
P13645;P19012	32	20	217.788	2.86195e-07	2.0857e-06	14.5114	1	CoP	G1	59055.3	Keratin_ type I cytoskeletal 10 OS=Homo sapiens OX=9606 GN=KRT10 PE=1 SV=6	10076.4	4304.43	4701.41	61128.8	130451	183687	91869.4	12810.6	69630.3	71555.6	144309	20098.6	122943	60058.4	132119	67578.2	58669.2	98843.6	65596.7	73988.2	85283.6	139557	65727.8	130104	143752	93218.9		P13645	P19012
Q5T7N2	38	20	214.434	4.23605e-08	4.01814e-07	3.54534	1	CoP	G1	99305.9	LINE-1 type transposase domain-containing protein 1 OS=Homo sapiens OX=9606 GN=L1TD1 PE=1 SV=1	50670.8	19926.6	35878.3	149657	114008	98671.5	111849	137690	158910	100494	96636.8	73053.3	128926	130035	141369	163574	65167.4	127789	130727	126604	121338	121288	121786	136646	196921	140969		Q5T7N2
Q96Q89;P35241;Q10471;Q8IUX7;Q9GZP0	35	13	200.695	0.00147233	0.00297247	3.14542	0.99969	CoP	G1	211998	Kinesin-like protein KIF20B OS=Homo sapiens OX=9606 GN=KIF20B PE=1 SV=3	94534.9	39423	51086.1	165051	266757	227078	203766	199452	216453	283093	248574	199206	235280	312434	155138	20927.3	159784	204510	126462	198044	150952	170981	217331	176618	187061	137365		Q96Q89	P35241	Q10471	Q8IUX7	Q9GZP0
Q14520	28	19	199.399	1.26418e-08	1.4254e-07	6.23557	1	CoP	G1	64781.8	Hyaluronan-binding protein 2 OS=Homo sapiens OX=9606 GN=HABP2 PE=1 SV=1	35436.6	32738.2	22498.6	208100	86429.3	258507	222015	213678	355193	111080	202676	215651	151232	278154	198356	122882	90900.8	216936	232184	175609	104559	163307	193738	194931	171162	167456		Q14520
P69905	37	21	196.963	1.94845e-05	7.23217e-05	3.43571	1	CoP	G1	15314.6	Hemoglobin subunit alpha OS=Homo sapiens OX=9606 GN=HBA1 PE=1 SV=2	49349.8	58588.2	32210.9	181224	171491	244102	103671	217711	159820	158439	111701	306876	119820	103336	170958	47755.2	189888	201339	169575	131267	136586	185051	122069	111989	159902	187015		P69905		G1 down
Q7Z794	30	19	193.844	1.10954e-05	4.42034e-05	5.28761	1	CoP	G1	62186.6	Keratin_ type II cytoskeletal 1b OS=Homo sapiens OX=9606 GN=KRT77 PE=2 SV=3	28982.7	17982	19070.8	82878.3	109883	105141	76398.5	60005.1	108792	153024	222524	61703.1	67764.1	155901	197626	283118	59463.2	99353.8	70438.8	72985.6	58134.4	98950.9	78385.1	212249	78711.9	163537		Q7Z794
P22792	27	19	193.515	0.00610955	0.00968439	2.60731	0.994614	CoP	G1	61412.1	Carboxypeptidase N subunit 2 OS=Homo sapiens OX=9606 GN=CPN2 PE=1 SV=3	6757.81	3264.04	5588.25	16383.5	15569.6	24348.7	6669.04	4971.26	13039.2	10555.3	18970.4	20542.3	16600.5	14899.6	24508.8	6463.62	4812.44	17321.5	11157.8	5159.86	9626.55	17679.5	14608.2	14216.1	14558.6	9373.68		P22792
P05090	26	19	190.498	0.000399153	0.000921628	8.34619	0.999987	CoP	G1	21560.7	Apolipoprotein D OS=Homo sapiens OX=9606 GN=APOD PE=1 SV=1	17789.6	4026.8	9307.79	120967	132870	142252	66208.6	41569.1	101701	138030	119752	108873	32249.4	107120	53239.3	2774.8	88973.4	115322	102202	60154.6	96566	137254	64811.7	45274.9	76687.1	36707.5		P05090
Q9BXR6	32	18	185.38	3.00934e-05	0.000101602	3.67021	1	CoP	G1	66472.5	Complement factor H-related protein 5 OS=Homo sapiens OX=9606 GN=CFHR5 PE=1 SV=1	9808.35	6394.18	6149.16	20534.8	37853.3	26778.6	20131.5	10178.6	27503	37114.7	24785.7	60866.2	18122.5	29233.4	55494.9	26416.8	30954.2	26374.3	23462.5	24207.3	30252.5	25769.2	14429	20320.5	24738.1	13416.3		Q9BXR6
Q92797	29	11	178.808	1.09876e-10	2.54419e-09	3.43995	1	CoP	G1	142004	Symplekin OS=Homo sapiens OX=9606 GN=SYMPK PE=1 SV=2	30949.3	15982.5	19402.5	77005.2	79384.7	81830.1	95458.2	49109.2	83536.7	79384.9	83408.1	57796.3	71006.2	78355.4	86168	82436.7	70678.9	78896.6	65417.6	78034.5	69853.6	90412.5	79219.4	80670.8	82403.4	48966		Q92797
Q8N608	25	15	172.924	1.11504e-07	9.25472e-07	3.88928	1	CoP	G1	91458.6	Inactive dipeptidyl peptidase 10 OS=Homo sapiens OX=9606 GN=DPP10 PE=1 SV=2	5613.49	5172.75	5298.51	22374.7	19773	20161.4	29898	27856.6	23026.3	19409	17553.1	6904.86	18658.7	15696	14547.2	31936.5	23123.1	22351.1	19304.3	21471.8	15762.4	20989.1	19750.5	24086.6	24088.9	20889.4		Q8N608
Q96SN8;A8MQT2	30	15	170.505	0.0255346	0.0329574	2.31184	0.946724	CoP	G1	216578	CDK5 regulatory subunit-associated protein 2 OS=Homo sapiens OX=9606 GN=CDK5RAP2 PE=1 SV=5	19692.4	17011.8	9335.13	40668.9	56691	40514.7	41055.4	37766.2	38710.1	32866.7	44396.4	27686.9	18568.8	36197.7	45210.6	6162.66	27375.7	51250.2	35499.6	84898.3	21710.2	25671.3	18013.8	40766.3	30590.8	13735.1		Q96SN8	A8MQT2
Q9UQE7;P55157;Q5SWA1;Q5TCX8;Q8NHZ8	30	14	169.628	3.44089e-06	1.69938e-05	2.6936	1	CoP	G1	141941	Structural maintenance of chromosomes protein 3 OS=Homo sapiens OX=9606 GN=SMC3 PE=1 SV=2	46587.9	35177.9	31612.5	138169	59043.5	92149.6	100289	101085	168766	108909	82279.3	95520.6	73008.2	109641	98837	121345	56679.7	78860.9	127787	80540.9	131034	87149.9	125644	85166.8	130398	89065.9		Q9UQE7	P55157	Q5SWA1	Q5TCX8	Q8NHZ8
Q9ULI0	25	11	165.174	0.0412538	0.0494046	4.78137	0.89931	CoP	G1	166454	ATPase family AAA domain-containing protein 2B OS=Homo sapiens OX=9606 GN=ATAD2B PE=1 SV=3	22944.3	14304.1	17233.8	75176.4	126760	60091.7	83756.8	85420.2	108776	103564	124718	88381.7	110379	127301	66180.5	588.111	69875.8	115276	122095	102786	77515.9	108071	62055.9	54979	71384.1	52029.2		Q9ULI0
P01591	27	21	160.058	0.00494198	0.00813578	5.01702	0.99635	CoP	G1	18554.8	Immunoglobulin J chain OS=Homo sapiens OX=9606 GN=JCHAIN PE=1 SV=4	12768.4	14478.7	4354.89	123654	81726	49548.6	27369.5	59079.3	48008.4	67986.8	47480.1	40511.6	127387	29336.9	103568	2547.58	34891.8	32074.9	45725.4	49391.8	96899.4	17396.3	37403.6	23621.2	38268.4	31656.2		P01591
Q8TDY2	23	10	143.349	4.5584e-05	0.000143372	2.51664	1	CoP	G1	185201	RB1-inducible coiled-coil protein 1 OS=Homo sapiens OX=9606 GN=RB1CC1 PE=1 SV=3	24345.2	19525.9	16584.7	49190.6	66976.6	59553.8	42630.1	39861.1	56777.6	60601.4	55802.1	53223.2	55718.5	83717.3	43698.8	21461.6	39460.8	59485.4	67217.1	57377.5	58126.9	39232.5	36413	40485.3	51055.6	28384.4		Q8TDY2
Q8IVG5	22	9	141.879	3.98875e-11	1.19182e-09	2.85222	1	CoP	G1	186244	Sterile alpha motif domain-containing protein 9-like OS=Homo sapiens OX=9606 GN=SAMD9L PE=1 SV=2	19710.9	16022.8	17023	56941.5	41598.4	47510.1	53413.1	58492.5	62423.3	57346.1	41526.4	50349.6	48350.4	52128.8	36121.5	61579.3	43935.6	48950.6	58670.4	49095	58506.1	45369.7	50435.1	36842	47691.2	46356.5		Q8IVG5
Q15020	22	11	140.457	0.00284439	0.00525942	4.89306	0.998752	CoP	G1	110790	Squamous cell carcinoma antigen recognized by T-cells 3 OS=Homo sapiens OX=9606 GN=SART3 PE=1 SV=1	14685.9	11954.3	7255.94	27902.7	115262	168956	23636.7	14709.4	24043.4	69808.1	27909.8	35888	179739	74431.5	90623.5	38280.6	31675.8	33915.3	28283.5	25014.5	22681.9	21227.5	68308.5	83902.4	30194.6	35167.6		Q15020
Q9P2E2	24	10	139.518	0.00126744	0.00261177	2.20572	0.999778	CoP	G1	115809	Kinesin-like protein KIF17 OS=Homo sapiens OX=9606 GN=KIF17 PE=2 SV=3	31456.4	36522.9	38501.4	65535.4	90856	98011.3	65571.4	92847.9	73921.6	54215.5	121462	82487	94812.5	64412.1	108984	24241.2	61107.1	78803.1	56679.3	54548.6	63979.4	124244	82833.2	82487.1	94056.7	64544.4		Q9P2E2
P02655	15	12	139.265	0.0272622	0.0346631	3.28044	0.941656	CoP	G1	11283.9	Apolipoprotein C-II OS=Homo sapiens OX=9606 GN=APOC2 PE=1 SV=1	28208.6	13901.6	13677.3	47996.5	136658	61415.4	52044.6	51860.2	89925.4	127776	57079.9	14048	27611.8	68391.1	49705.3	6895.58	21542.4	64256.6	135070	103839	87429.3	31821.2	42864.7	54225.1	50623.4	19974.6		P02655
P15169	19	11	138.019	2.03987e-07	1.54305e-06	3.53779	1	CoP	G1	52571.4	Carboxypeptidase N catalytic chain OS=Homo sapiens OX=9606 GN=CPN1 PE=1 SV=1	13999.4	5892.74	7673.11	42775.9	27690.6	27862.6	24112.9	30425.8	28755.2	22496.2	59769.7	47439.3	45223.8	35632.9	37197.7	16984.9	26228.5	30091.4	28044.1	22826.6	34042.6	38542.1	32435.2	27829.7	32528.8	28717.9		P15169
Q66GS9;O14529;P0CW27;P14222;Q02846;Q13099;Q15031;Q5VV41;Q5VVM6;Q6ZMY3;Q8IVL6;Q9H7E9;Q9P217	21	5	130.04	2.2235e-05	8.05299e-05	3.44839	1	CoP	G1	133947	Centrosomal protein of 135 kDa OS=Homo sapiens OX=9606 GN=CEP135 PE=1 SV=2	8179.77	6198.8	4547.15	32544.2	15825.5	19065	17616.3	10905.1	11023.7	13545.8	25519	20985.7	25173.6	27499.2	24208.5	25770.3	15579.4	12346.7	12575	24591.1	14571.5	30649.5	20956.6	28519	27942.2	42938		Q66GS9	O14529	P0CW27	P14222	Q02846	Q13099	Q15031	Q5VV41	Q5VVM6	Q6ZMY3	Q8IVL6
O95445	19	13	129.254	0.00679334	0.0106552	2.46528	0.993487	CoP	G1	21595.5	Apolipoprotein M OS=Homo sapiens OX=9606 GN=APOM PE=1 SV=2	25416.1	17757.7	7415.01	48463.4	51275.3	47470.3	46116.8	22766.5	52770.1	53088.7	42174.4	54180.4	40509	52207.9	24517.8	5699.57	32673.8	62511.2	63928.5	47718.8	44027.5	36982.7	37367.9	33061.5	28375.3	28265.1		O95445
P02656	26	18	128.786	1.53373e-06	8.56581e-06	3.14924	1	CoP	G1	10852.3	Apolipoprotein C-III OS=Homo sapiens OX=9606 GN=APOC3 PE=1 SV=1	29131.8	20007.4	11240.7	82448.4	75521.4	81023.1	51354.5	37709.9	70827.5	60807.2	66086.1	88168.3	49252.4	60997.8	74683.1	34921.7	65004	51873.8	80413.1	47765.2	62222.6	105443	44623.6	49157.1	72020.5	45500.4		P02656
Q9H3Q1	20	14	126.52	0.0106113	0.0160945	3.75939	0.986024	CoP	G1	38037	Cdc42 effector protein 4 OS=Homo sapiens OX=9606 GN=CDC42EP4 PE=1 SV=1	6127.41	4186.84	2896.2	24419.7	26527.3	9892.52	10567.5	13382.6	7157.18	49376.9	10015.5	17092.6	13374.4	10899.6	11814.5	2725.57	10198.5	34322.4	39125.3	15549.8	32669.6	12582.2	10077.8	6910.93	5596.6	6472.77		Q9H3Q1
Q12774	19	11	120.903	2.34045e-06	1.24878e-05	5.31036	1	CoP	G1	177997	Rho guanine nucleotide exchange factor 5 OS=Homo sapiens OX=9606 GN=ARHGEF5 PE=1 SV=3	22402.2	3547.93	9399.88	74896.1	82693.2	84002.5	33999	39703.9	43887.4	39078.4	97747.6	103334	74249.9	55234.2	75856.3	21918.4	66744.4	85668.7	49172.5	42582.1	42573.1	128601	49408.2	61127.9	52985.3	33729.9		Q12774
P0DP04	13	1	120.851	0.028014	0.0353931	3.66615	0.939434	CoP	G1	13187.9	Immunoglobulin heavy variable 3-43D OS=Homo sapiens OX=9606 GN=IGHV3-43D PE=3 SV=1	4506.27	3310.03	7385.05	16104.9	15640.7	31115	21445.1	460.586	15920.7	11678	12935.4	11084.3	16580.4	39526.9	13305.9	30270.5	14997.1	14710	16843.3	32620.8	18491.7	15437.5	18620.5	16578.5	12859.9	30039.3		P0DP04
Q9C091;A1L190;O43307;Q9NWH7;Q9UIW0	22	10	119.588	1.08788e-05	4.39264e-05	2.53525	1	CoP	G1	216636	GREB1-like protein OS=Homo sapiens OX=9606 GN=GREB1L PE=1 SV=2	11573.5	6831.55	7903.18	17679	37123.6	25834.1	27765.2	21026.6	22545.8	29237.7	22464.6	13532	19444.9	22332.5	24425.5	12236.5	29854.2	22454.5	14655.4	25536.4	18275.2	18460	30361.6	18235.5	20078.8	17791.1		Q9C091	A1L190	O43307	Q9NWH7	Q9UIW0
P01833	19	11	117.278	5.46664e-09	7.27862e-08	9.0824	1	CoP	G1	84481.2	Polymeric immunoglobulin receptor OS=Homo sapiens OX=9606 GN=PIGR PE=1 SV=4	18853.1	3786.63	5732.65	113048	79638.4	71238.1	50364.1	63975.4	62288.3	60633.8	153929	111968	111455	54953.7	139435	59974.3	75885	66427.4	49455.3	43366.8	63006.7	170762	72982.4	113518	111238	76077.1		P01833
Q3V6T2	21	13	116.379	0.00323174	0.00576495	2.06691	0.998389	CoP	G1	216726	Girdin OS=Homo sapiens OX=9606 GN=CCDC88A PE=1 SV=2	26717.3	21891.6	15229.7	53180	33791.9	38359.8	38788.8	26103.7	27054.2	16339.6	66016	42471.9	68619.6	47141.4	63124.1	50119.2	43131.8	38500.8	35731.6	30041.5	33479.8	77556.2	50179.3	47533.2	46297.9	38043.9		Q3V6T2
Q9UIW2	20	8	116.274	0.00160065	0.00317785	3.0704	0.999628	CoP	G1	214261	Plexin-A1 OS=Homo sapiens OX=9606 GN=PLXNA1 PE=1 SV=3	12318.1	13505.1	9082.81	63773.3	44867.9	41932.2	30851.5	29954.3	29462.6	34183.2	32069.8	35318	32289	62746.2	22515.3	5935.16	23887.9	31376.3	34695.5	77039.5	43459.2	33370.5	22995	24642.2	25075	39236.2		Q9UIW2
A0A0B4J1X5	9	2	109.743	9.28056e-05	0.000261194	6.97571	1	CoP	G1	13010.7	Immunoglobulin heavy variable 3-74 OS=Homo sapiens OX=9606 GN=IGHV3-74 PE=3 SV=1	5497.63	5360.39	4986.68	34966.2	48392.6	56918.7	53719.5	53745.5	47268.3	51292.3	46536.6	25484.2	10916	41203.6	11474.8	19143.5	25967.7	49784.8	33901.4	47496.3	43611.6	57722.4	7946.92	13067.4	56001.1	10819.2		A0A0B4J1X5
Q5TZA2	20	8	107.509	1.66032e-07	1.30552e-06	9.44825	1	CoP	G1	228923	Rootletin OS=Homo sapiens OX=9606 GN=CROCC PE=1 SV=1	7029.28	3303.38	5540.6	58083.3	58204	69040.1	44244.4	64292.8	82122.2	12058.6	54045.4	71744.4	39495.4	86575.3	51874.8	17476	36339.1	48832.8	25363.6	77661.9	37355.2	27562.5	27861	54921.1	63122.3	41528.2		Q5TZA2
B3KU38;P0DPB3	18	10	106.235	1.88488e-05	7.0842e-05	2.26122	1	CoP	G1	62704.3	IQCJ-SCHIP1 readthrough transcript protein OS=Homo sapiens OX=9606 GN=IQCJ-SCHIP1 PE=1 SV=2	60782.7	55067.4	31351.7	124896	144756	101433	122408	88234.5	95621.5	87910	148113	131517	139280	91772.2	119465	59088.1	100124	116905	96077.2	139487	146483	113493	80993.3	112757	120662	70412.1		B3KU38	P0DPB3
P02747	18	15	104.815	7.14496e-05	0.00020727	3.54765	1	CoP	G1	26001.8	Complement C1q subcomponent subunit C OS=Homo sapiens OX=9606 GN=C1QC PE=1 SV=3	26428.6	16225.3	15535.1	64059.8	69349.4	93924.9	50220.8	38214.9	70330.3	64052.5	86027	136179	82837.6	57029.8	89651.4	60617.7	29665.5	63624.3	53580.5	25444.9	27527.8	85191.8	66983.4	79563.6	93755.9	94826.6		P02747
Q96KN2	18	9	103.639	0.00248214	0.00469401	3.31862	0.999055	CoP	G1	56820.3	Beta-Ala-His dipeptidase OS=Homo sapiens OX=9606 GN=CNDP1 PE=1 SV=4	3566.74	3554.85	4397.18	13127.6	9675.77	9862.02	10960.6	18127.7	13702	34345.8	13972.2	9025.77	13724.2	28627.1	9632.56	2373.76	5924.08	9001.97	13471.4	11684.1	12601	13961.5	15840.4	10914.8	6754.15	5758.9		Q96KN2
P02533	17	11	102.933	2.49515e-05	8.82297e-05	4.57639	1	CoP	G1	51903.7	Keratin_ type I cytoskeletal 14 OS=Homo sapiens OX=9606 GN=KRT14 PE=1 SV=4	8860.37	4735.72	3097.28	24633.9	53155.9	31510.8	31510.3	21022.3	30866	25163.4	24175.5	12436.4	16794.1	25619.5	23086	10130.3	11346	28740	18782	38405.4	28538.2	38215.1	29236	26442.3	28951.6	6937.35		P02533
Q4KWH8	16	11	102.295	3.64407e-05	0.000119652	3.02664	1	CoP	G1	191333	1-phosphatidylinositol 4_5-bisphosphate phosphodiesterase eta-1 OS=Homo sapiens OX=9606 GN=PLCH1 PE=1 SV=1	93891.1	71904.7	61843.3	263411	287071	250775	275090	326057	246603	347058	170185	306424	200185	278751	140391	90347.2	157483	322356	208668	318382	220744	155590	233932	167057	195668	119965		Q4KWH8
Q14980	19	9	101.748	2.85874e-06	1.47272e-05	3.88673	1	CoP	G1	239343	Nuclear mitotic apparatus protein 1 OS=Homo sapiens OX=9606 GN=NUMA1 PE=1 SV=2	4686.1	4426.34	3973.99	17378.4	20130.5	21891.3	19381.3	18012	19521.8	23417.4	11090.2	9630.61	12941.8	19873	18324.7	5280.75	11237.8	19123	18769.9	27158.9	18002.4	10335	20136.7	16299.6	19247.5	12768.8		Q14980
P22352	14	7	99.4562	1.93907e-07	1.5049e-06	2.87347	1	CoP	G1	25630.5	Glutathione peroxidase 3 OS=Homo sapiens OX=9606 GN=GPX3 PE=1 SV=2	13240.8	3672.76	8788.16	26917.4	24155.3	23930.8	27876.5	30773.2	26984.1	26279.9	20798.5	21063.2	24930.2	25974.6	23932.3	12387.9	21077.9	24995.8	29758.6	24371.4	22712.1	29161.4	24569.4	21123.2	31621.9	20810.9		P22352
Q86T90	16	10	96.9358	2.86438e-14	8.55863e-12	8.61042	1	CoP	G1	66228.4	Protein hinderin OS=Homo sapiens OX=9606 GN=KIAA1328 PE=1 SV=2	58508.7	19676.7	21953.3	322886	293819	277955	263100	325610	338627	333160	286422	252185	244716	312064	222640	390001	193426	283051	322056	318258	323767	288267	254042	253243	282763	228423		Q86T90
P01742	9	2	93.6241	6.28765e-05	0.000185096	2.64802	1	CoP	G1	12773.5	Immunoglobulin heavy variable 1-69 OS=Homo sapiens OX=9606 GN=IGHV1-69 PE=1 SV=2	15953.1	7817.8	10207.6	41750.4	33917.2	35441.1	38105.1	45004.3	34139.1	38994.8	31074.6	33190	30505.9	29344	19793.8	12795.2	21445.3	33986	23969.2	49584.4	25492.8	22782.6	24300.2	23109.2	23372.5	17717.1		P01742
P0DJD0;P0DJD1	17	6	91.7615	1.23965e-05	4.88774e-05	4.23789	1	CoP	G1	198145	RANBP2-like and GRIP domain-containing protein 1 OS=Homo sapiens OX=9606 GN=RGPD1 PE=2 SV=1	428.484	185.92	226.033	872.598	1329.81	1358.64	960.788	1372.55	713.021	950.297	1250.42	1842.16	1428.83	803.462	1248.09	729.059	935.947	1065.96	389.938	1346.33	452.414	2179.74	1350.54	2047.95	1484.02	1193.67		P0DJD0	P0DJD1
P55084	15	8	89.9343	6.70654e-06	2.90418e-05	7.19468	1	CoP	G1	51579.7	Trifunctional enzyme subunit beta_ mitochondrial OS=Homo sapiens OX=9606 GN=HADHB PE=1 SV=3	1281.8	895.661	1331.79	4793.58	8234.49	12541.4	19540.6	2453.33	7636.31	3647.86	4684.22	4451.21	3423.62	14827.4	6940.42	9425.21	5809.6	12795.9	20433.1	8114.48	9904.46	4617.17	7609.92	8202.12	7712.68	5768.37		P55084
Q5RHP9	15	8	89.0713	1.06531e-06	6.31828e-06	4.47514	1	CoP	G1	169151	Glutamate-rich protein 3 OS=Homo sapiens OX=9606 GN=ERICH3 PE=2 SV=1	66364	28093.1	23552	202627	226109	226433	208307	272072	259364	173943	139417	155695	145369	267902	124956	61027.9	133713	243548	190466	204564	180528	87586	117910	130294	172167	124826		Q5RHP9		G1 up
Q9UKL3	16	9	87.8003	0.00154762	0.0031035	2.55939	0.999654	CoP	G1	224996	CASP8-associated protein 2 OS=Homo sapiens OX=9606 GN=CASP8AP2 PE=1 SV=1	8719.47	5479.28	3408.32	19792.1	11057.3	13688.1	12617.9	12767.9	19888.1	24758.1	13566.2	15098.3	18195.5	15027.6	12945.7	4468.97	13390.4	18867.9	27090.1	23608.2	10459.5	10924.8	12966.7	9057.05	6222.73	19027.1		Q9UKL3
Q99542	11	7	85.587	9.47791e-05	0.000264669	3.8569	1	CoP	G1	57642.2	Matrix metalloproteinase-19 OS=Homo sapiens OX=9606 GN=MMP19 PE=1 SV=1	30186.5	12343.1	13352.8	55348	53248.1	61651.8	66967.4	66342.1	129420	106846	87536.4	51139.9	59304.2	122536	71838.7	20261	32704.1	83289.5	151282	62135.6	84166.9	99718.4	48027.4	50008.4	51110.1	37533.5		Q99542
Q8IYD8	17	8	85.1182	0.000148073	0.000384726	6.15457	0.999999	CoP	G1	234986	Fanconi anemia group M protein OS=Homo sapiens OX=9606 GN=FANCM PE=1 SV=2	3538.76	2035.44	749.161	18501.8	4237.57	11834.4	14454.9	16660.2	9978.54	10607.4	18236.9	27500.2	10137.9	4935.44	17422.9	11301.4	1226.32	8942.72	9766.4	20723.2	15930.6	15624.4	6883.79	13988.7	19225.8	10246.3		Q8IYD8
P48681	15	8	84.4083	0.00188857	0.00371248	6.46253	0.999468	CoP	G1	177895	Nestin OS=Homo sapiens OX=9606 GN=NES PE=1 SV=2	2722.88	1138.71	2850.34	7266.08	30045.4	14538.6	9582.12	14116	3537.09	20902.9	2942.72	6389.13	22022.9	18487.3	5989.33	15289.8	7917.03	26802.5	7828.13	49397.4	30679.6	2148.19	12342	9576.74	9514.84	5234.05		P48681
P61769	11	10	84.3345	0.00267968	0.00503007	3.58223	0.998895	CoP	G1	13828.6	Beta-2-microglobulin OS=Homo sapiens OX=9606 GN=B2M PE=1 SV=1	436.074	883.747	315.761	2001.82	1446.8	2476.6	1693.67	881.679	971.71	1270.37	3265.62	745.357	3137.46	1364.68	1111.52	621.496	2072.4	1073.71	3065.99	2586.03	629.59	1580.72	4042.42	1149.36	4042.16	3688.13		P61769
A0A0C4DH72	11	4	83.754	0.000926699	0.00195845	2.06612	0.999892	CoP	G1	12868.6	Immunoglobulin kappa variable 1-6 OS=Homo sapiens OX=9606 GN=IGKV1-6 PE=3 SV=1	9248.38	7576.17	6241.48	17929.6	16491.6	18360.8	19106.9	22760.1	20603.3	17822.7	16038	13697.6	17131.2	16252.4	12126.3	5043.83	17244.7	19154.5	13067.7	15379	13112.6	16900.5	9096.12	16527.2	17212	14312.3		A0A0C4DH72
P80723	10	6	82.4917	6.65567e-08	5.93637e-07	5.54823	1	CoP	G1	22693.4	Brain acid soluble protein 1 OS=Homo sapiens OX=9606 GN=BASP1 PE=1 SV=2	1.38235e+06	213783	676124	4.8516e+06	5.72545e+06	4.7373e+06	3.78466e+06	3.6373e+06	4.80445e+06	5.13956e+06	4.55603e+06	4.90242e+06	3.70491e+06	5.44954e+06	3.8957e+06	1.23542e+06	2.49431e+06	4.78477e+06	4.98424e+06	3.5984e+06	4.8025e+06	4.38e+06	4.24053e+06	3.66892e+06	4.17177e+06	3.10393e+06		P80723
Q96J65	14	9	82.0458	3.54308e-06	1.72956e-05	3.54016	1	CoP	G1	153723	Multidrug resistance-associated protein 9 OS=Homo sapiens OX=9606 GN=ABCC12 PE=1 SV=2	132023	108084	43370.4	286002	300803	328753	244588	183145	182248	258120	400585	488212	616827	361040	465264	325113	245193	296521	303603	164420	325545	502384	315618	383154	393237	323532		Q96J65
A0A0B4J1V6	12	2	81.4149	0.00286033	0.00525942	5.83194	0.998738	CoP	G1	13028.8	Immunoglobulin heavy variable 3-73 OS=Homo sapiens OX=9606 GN=IGHV3-73 PE=3 SV=1	74.9052	66.3388	28.7609	146.781	748.731	509.719	296.511	244.056	161.901	133.614	1026.63	186.617	495.21	149.289	299.039	219.015	122.138	1135.98	88.2638	223.535	125.67	712.26	84.697	235.827	126.805	128.889		A0A0B4J1V6
Q9NZP8	14	6	81.31	0.00801516	0.012441	9.5755	0.991298	CoP	G1	54239.8	Complement C1r subcomponent-like protein OS=Homo sapiens OX=9606 GN=C1RL PE=1 SV=2	8057.18	1903.22	4231.06	49349	53837	78678.5	82945.4	3679.03	121920	66631.9	18362.3	26199.3	16990	117531	6504.41	9743.06	24259.9	87806.6	127468	4459.63	58640.1	5010.99	33764.4	12885	18442.1	16717.8		Q9NZP8
P98196	14	9	80.6233	0.0110252	0.0165541	27.7404	0.985117	CoP	G1	131239	Probable phospholipid-transporting ATPase IH OS=Homo sapiens OX=9606 GN=ATP11A PE=1 SV=3	52.7269	83.9234	573.61	3789.37	5160.26	5546.55	11910.9	8474.82	8512.11	8275.49	2908.69	9765.87	1498.17	12860.3	4529.09	10546.3	2530.49	9276.1	11046	6777.35	7357.65	1784.71	7200.41	4725.16	6579.5	0		P98196
P23975	14	12	80.1064	0.00105645	0.00221517	3.10189	0.999854	CoP	G1	69902.4	Sodium-dependent noradrenaline transporter OS=Homo sapiens OX=9606 GN=SLC6A2 PE=1 SV=1	115228	83141.5	78007.6	351635	305925	288610	326171	31137.9	292310	235054	353883	226109	313429	268015	319090	360088	281746	317378	232671	229199	278670	324834	299277	345046	321656	270641		P23975
A0A0C4DH25	7	3	79.72	5.88413e-06	2.62411e-05	2.98154	1	CoP	G1	12629.1	Immunoglobulin kappa variable 3D-20 OS=Homo sapiens OX=9606 GN=IGKV3D-20 PE=3 SV=1	1414.72	2383.48	1783.55	6883.1	5190.94	3457.78	3400.82	6424.49	5146.16	3112.7	6326.91	12750.7	5234.12	5361.07	6753.66	4188.18	6245.24	5082.31	5695.11	5538.06	4670.55	6459.66	3930.08	5721.34	3672.12	6345.21		A0A0C4DH25
A0A0C4DH33	10	7	78.7654	1.46694e-09	2.50466e-08	3.12583	1	CoP	G1	12995.6	Immunoglobulin heavy variable 1-24 OS=Homo sapiens OX=9606 GN=IGHV1-24 PE=3 SV=1	17586.2	10402.4	9098.45	41513.5	41340.3	44841.3	49654.9	50811.6	42537.6	43945.9	35595.6	22680.5	33340.1	39650.6	33117.1	40107.9	34392	46403.8	39674.1	40828.3	32489	30189.6	38110	36388.3	40426.8	30742.2		A0A0C4DH33
Q9BYX4;Q86VG3	14	11	78.1092	2.49764e-09	3.74276e-08	8.16049	1	CoP	G1	118001	Interferon-induced helicase C domain-containing protein 1 OS=Homo sapiens OX=9606 GN=IFIH1 PE=1 SV=3	43221.3	7853.3	25001.3	240271	282163	268256	238247	215114	248126	251497	193132	145993	173568	237190	164847	57952.4	169971	270019	252687	203102	216693	206434	197166	176162	205284	145717		Q9BYX4	Q86VG3
Q149M9	15	5	78.0106	0.0247587	0.0323048	4.14589	0.94898	CoP	G1	176947	NACHT domain- and WD repeat-containing protein 1 OS=Homo sapiens OX=9606 GN=NWD1 PE=1 SV=3	1650.72	2463.86	1365.65	5177.79	5013.32	8225.7	12611.6	10578.3	8342.15	7433.01	5007.75	147.176	5235.26	5860.59	4332.1	16675.5	5702.2	11926	9825.97	10001.2	6260.79	7715.54	10172.5	6448.15	5088.15	6409.17		Q149M9
Q9NP86	13	11	77.9675	4.63205e-05	0.000144718	4.53942	1	CoP	G1	19939.8	Calcium-binding protein 5 OS=Homo sapiens OX=9606 GN=CABP5 PE=1 SV=1	334497	51530.4	277549	964858	340142	879747	715697	809859	1.6254e+06	782219	689433	1.17709e+06	754440	1.27829e+06	1.24923e+06	1.52777e+06	292394	724526	1.11744e+06	381115	1.34547e+06	786384	1.6697e+06	1.11996e+06	1.69612e+06	1.16665e+06		Q9NP86
Q14865	15	10	76.5874	0.0450386	0.0523632	2.30485	0.887708	CoP	G1	133515	AT-rich interactive domain-containing protein 5B OS=Homo sapiens OX=9606 GN=ARID5B PE=1 SV=3	172788	127729	97918.1	367438	269669	201673	217398	21685.7	198152	244617	402582	410457	383894	413934	358347	290377	232246	288852	368427	235377	371027	417151	317682	380607	345204	303763		Q14865
A0A0B4J1Y9	14	3	73.9177	6.41842e-06	2.82029e-05	5.72636	1	CoP	G1	13374	Immunoglobulin heavy variable 3-72 OS=Homo sapiens OX=9606 GN=IGHV3-72 PE=3 SV=1	4648.02	1090.48	2625.15	14869.5	14971.8	10961.5	13105.5	10920.8	13953.9	9758.72	13137.7	18376	18573.2	8892.68	21476	5282.68	12377.3	13951.6	6969.17	9473.68	14092.4	12209.4	37436.9	41006.7	16265.7	29119.3		A0A0B4J1Y9
P01766	8	4	72.3071	9.73896e-05	0.000269441	4.06787	1	CoP	G1	12677.3	Immunoglobulin heavy variable 3-13 OS=Homo sapiens OX=9606 GN=IGHV3-13 PE=1 SV=2	92714.5	12718	62179.4	179462	109489	195705	130974	150956	299939	144402	192098	306735	198029	312636	312411	333253	66742.6	165746	226439	75336.8	316087	231943	385512	291519	395642	206265		P01766
Q9BX63	12	5	72.2849	0.0207292	0.0282821	2.03697	0.960441	CoP	G1	142874	Fanconi anemia group J protein OS=Homo sapiens OX=9606 GN=BRIP1 PE=1 SV=1	3908.03	448.23	7521.03	6647.92	5010.45	16879.6	6979.73	4488.14	12800.7	7323.26	10838.3	7517.72	5596.24	11038.2	11553.4	1771.26	3987.02	15174.7	4244.06	12692.9	6963.21	8754.84	9225.34	2249.92	10552.7	3195.32		Q9BX63
P27918	15	8	71.2219	0.00250946	0.0047307	2.64819	0.999034	CoP	G1	53785.6	Properdin OS=Homo sapiens OX=9606 GN=CFP PE=1 SV=2	43896.9	14443.6	11159.7	67222.4	58717.6	41822.1	53017.5	35131.6	44339.2	41606.2	91694.4	135960	79450.2	31292.9	63187.5	76140.2	33578.7	44000.4	42621.5	17863.6	28162.5	86151	67202.2	99767.2	87938.1	84179.7		P27918
A2VDJ0	14	6	68.7526	0.000531647	0.00120162	2.87665	0.999972	CoP	G1	181963	Transmembrane protein 131-like OS=Homo sapiens OX=9606 GN=TMEM131L PE=1 SV=2	4625.04	4736.1	1657.44	11468.5	13142.8	12178.8	4317.89	5338.76	9388.04	10254	15849.2	12975	11214	7555.49	11483.8	3179.24	10692.7	11363.9	13089.1	6176.19	15795.8	11426.2	7606.38	16691.7	13904.6	7915.06		A2VDJ0
Q9Y2L1	11	4	67.7794	0.000620681	0.00137886	3.26514	0.999959	CoP	G1	110086	Exosome complex exonuclease RRP44 OS=Homo sapiens OX=9606 GN=DIS3 PE=1 SV=2	15239.3	10824.9	9007.05	20818.6	53744.6	34118.4	29341.2	28432.7	24160.4	33747.7	60137.3	69937.3	62089.1	37755.8	54499.9	7938.04	41679.1	36857.4	19445.9	39117.2	23661.5	46283.6	38102.4	45302.5	43514.5	27243.7		Q9Y2L1
Q14683	10	5	67.7682	0.00396365	0.00676755	2.18585	0.997598	CoP	G1	143860	Structural maintenance of chromosomes protein 1A OS=Homo sapiens OX=9606 GN=SMC1A PE=1 SV=2	1391.25	1036.48	898.795	1285.01	1448.24	2060.7	2495.67	2089.27	1395.61	965.349	2874.59	2389.03	3551.11	3613.83	2943.51	2089.57	1644.4	1963.18	2401.74	2918.33	3317.13	2400.92	1786.79	4297.75	4016.53	1798.43		Q14683
Q15293	11	4	66.7009	1.17613e-11	4.68562e-10	6.64794	1	CoP	G1	38890	Reticulocalbin-1 OS=Homo sapiens OX=9606 GN=RCN1 PE=1 SV=1	24578.5	6819.96	11834.9	98577.9	94560.7	100592	94474.4	93140.1	96619.7	108688	115322	87825.6	100363	114981	118473	52908.3	66925.8	108518	80686.7	86772.6	82776.2	136418	93421.7	109177	94355	67920.5		Q15293
Q5JSL3	11	8	65.4005	6.29655e-10	1.25425e-08	2.74081	1	CoP	G1	240294	Dedicator of cytokinesis protein 11 OS=Homo sapiens OX=9606 GN=DOCK11 PE=1 SV=2	32730.2	20815.3	23853.6	71694.6	77168.2	76791.9	79357.2	81450.8	71640.7	69999.5	75776.7	41303.4	67622.9	68206.3	74151.2	53774.6	69703.9	75714.6	64184.4	67261.8	58344.5	77823.8	67833.2	81184.9	89736.2	65652.4		Q5JSL3
Q7Z3Y7	9	5	64.3547	0.0480213	0.0552931	5.06584	0.878574	CoP	G1	51194.8	Keratin_ type I cytoskeletal 28 OS=Homo sapiens OX=9606 GN=KRT28 PE=1 SV=2	964.253	1065.1	1609.04	5805.66	7746.48	6526.57	8604.83	7582.29	6676.59	8056.1	10200.8	13379.1	8922.64	4753.86	3591.78	40.3654	3739.22	8713.85	2778.79	8347.76	4239.92	5629.71	5449.85	2870.86	5132.46	2518.67		Q7Z3Y7
Q8IZF0	10	6	63.3483	6.11778e-09	7.94768e-08	2.87948	1	CoP	G1	202328	Sodium leak channel non-selective protein OS=Homo sapiens OX=9606 GN=NALCN PE=1 SV=1	99661.4	71785.7	59829.5	261551	218985	238118	203641	201126	250354	254583	262842	182054	246227	216968	241405	110221	176516	225487	240821	191220	212708	266261	213586	241014	252102	197868		Q8IZF0
O43790;Q14533;P78385	14	3	63.083	4.10691e-08	3.95848e-07	3.07751	1	CoP	G1	55154.5	Keratin_ type II cuticular Hb6 OS=Homo sapiens OX=9606 GN=KRT86 PE=1 SV=1	24028.3	17320.4	12919.9	58878.6	64429.3	62881.7	75518.1	75502.3	57179.3	62390.6	41725.3	31547.7	47054.5	51988.5	41647.4	63219.1	52644.7	66435.7	54227.9	81350.6	50068.5	42462.6	54995.5	50007.5	52142.9	42130.1		O43790	Q14533	P78385
Q9ULV0	10	4	61.2628	1.19905e-08	1.37797e-07	5.34995	1	CoP	G1	215270	Unconventional myosin-Vb OS=Homo sapiens OX=9606 GN=MYO5B PE=1 SV=3	2112	1156.08	1987.09	10959.7	15691.2	8629.51	10367.2	12905.5	6840.3	6981.74	14073.4	8816.7	14842.3	5455.91	9442.78	10628.7	10520.7	11293.1	7265.48	9490.19	5930.3	7809.05	6783.47	8214.77	8046.31	4559.46		Q9ULV0
A4D1E1	9	3	59.9623	0.0253216	0.0327532	2.31172	0.947345	CoP	G1	155253	Zinc finger protein 804B OS=Homo sapiens OX=9606 GN=ZNF804B PE=2 SV=2	393.462	990.825	1337.12	2005.56	1587.98	2174.71	1598.66	3909.32	1482.74	1836.56	2751.7	1164.22	2211.16	3192.07	3678.33	1535.34	1251.02	1753.95	1640.67	2436.93	1873.48	1953.41	3945.69	3236.11	675.753	336.649		A4D1E1
Q96L93	10	4	59.3435	2.62235e-13	3.13418e-11	5.58222	1	CoP	G1	152582	Kinesin-like protein KIF16B OS=Homo sapiens OX=9606 GN=KIF16B PE=1 SV=2	17529.1	19180.3	17784.1	83573.9	110294	96110.9	106349	114010	83484.4	89354.1	125082	75435.4	132699	105753	93117.6	106503	84175.1	115952	62120.7	144814	77513.7	107318	120429	108713	104036	85318.6		Q96L93
P04433;A0A0A0MRZ8	10	6	59.2292	4.33179e-06	2.07091e-05	8.1911	1	CoP	G1	12689.2	Immunoglobulin kappa variable 3-11 OS=Homo sapiens OX=9606 GN=IGKV3-11 PE=1 SV=1	12742	5257.12	14315.9	42736.2	80568.4	35534.8	64842.5	45030	38100.2	36049.1	49495.9	202088	103283	52080.5	58896.6	82955.2	283268	58524.3	45945.1	112215	69368.8	93776.3	104585	180309	91124.3	98557.5		P04433	A0A0A0MRZ8
P01034	9	6	59.2087	0.000792704	0.00172888	4.67767	0.999926	CoP	G1	16027.4	Cystatin-C OS=Homo sapiens OX=9606 GN=CST3 PE=1 SV=1	570.278	1553.85	194.396	8547.34	7414.83	8915.42	2870.82	3747.21	6001.19	2956.66	2002.52	1035.76	1061.45	1101.94	3173.9	1544.71	3327.73	6024.67	2669.7	4341.01	3806.99	3511.56	1013.61	3729.54	2838.43	1510.14		P01034
Q9P2E3	10	2	57.9118	0.00039115	0.000913078	2.39155	0.999987	CoP	G1	225245	NFX1-type zinc finger-containing protein 1 OS=Homo sapiens OX=9606 GN=ZNFX1 PE=2 SV=2	4581.11	5346.75	3440.38	16256.6	13814.6	10832	20190.8	5814.71	10579	10259.5	11156.5	5695.07	13611.5	6697.05	13555.4	8418.18	9923.6	8685.08	5324.95	8031.69	8688.98	11875.2	9123.39	14080.5	10569.4	11925.8		Q9P2E3
Q96T23	11	6	56.23	1.24322e-05	4.88774e-05	4.978	1	CoP	G1	165360	Remodeling and spacing factor 1 OS=Homo sapiens OX=9606 GN=RSF1 PE=1 SV=2	3158.25	2966.73	2988.35	8912.86	27142.5	10229.5	15293	5912	7523.52	9966.03	12592.9	13099.7	20414.1	8412.67	14543.6	23259.5	10992.7	12289.1	6673.82	17928.1	20676	12165.4	33080.2	25988.2	19355.3	11356.4		Q96T23
A6NKT7	9	1	54.7063	0.0160182	0.0227913	2.82749	0.973094	CoP	G1	198856	RanBP2-like and GRIP domain-containing protein 3 OS=Homo sapiens OX=9606 GN=RGPD3 PE=3 SV=2	4213.67	4041.15	3235.94	13116.9	9899.15	11110.9	6964.49	6399.5	6646.63	4264.56	8390.79	17010.4	13113.5	9703.56	11297.9	1765.66	9952.45	6693.09	3990.63	17158.7	6589.37	15491	16986.8	18304.2	23967.1	10273		A6NKT7
[truncated: 297 more rows]
[truncated: 78 more columns]

## Sheet: S5_g2vsHCtr
Accession	Peptide count	Unique peptides	Confidence score	Anova (p)	q Value	Max fold change	Power	Highest mean condition	Lowest mean condition	Mass	Description	nico_16a	nico_33a	nico_83a	nico_155a	nico_169a	nico_174a	nico_179a	nico_183a	nico_184a	nico_hA1	nico_hB1	nico_hC1	nico_hD1	nico_hE1	nico_hF1	nico_hG1	Spalte1	Spalte2	Spalte3	Spalte4	Spalte5	Spalte6	Spalte7	Spalte8	Spalte9	Spalte10	Spalte11	Spalte12	Spalte13	Spalte14	Spalte15	Spalte16	Spalte17	Spalte18	Spalte19	Spalte20	Spalte21	Spalte22
[truncated: 325 more rows]
[truncated: 78 more columns]

[truncated: 12 more sheets: S6_G2vsCoP, S7_G3vsHCtr, S8_G3vsCoP, S9_G4vsHCtr, S10_G4vsCoP, S11_G5vsHCtr, S12_G5vsCoP, S13_G6vsHCtr, S14_G6vsCoP, S15_G_Comp, S16_CoPvsHCtr, S17]
